# Supplementary material for: Feasibility, benefit and risk of systematic intraoperative cholangiogram in patients undergoing emergency cholecystectomy
Source: PLoS One. 2018 Jun 28;13(6):e0199147. doi: 10.1371/journal.pone.0199147 (PMC6023227; doi:10.1371/journal.pone.0199147)
Supplement: S1 Dataset — (XLSX) [file pone.0199147.s001.xlsx]

## Sheet: Feuil1
Pt number	Remarks	Age (years)	Female = 1, Male = 2	BMI [kg/m2)	Previous history of cholecystitis, icterus, pancreatitis 1 = yes (precise which under "remarks"), 2 = no	RUQ pain on admission (1= yes, 2 = no)	Fever on admission (>38.3, 1 = yes, 2 = no)	CBD Risk category (1 = low, 2 = intermediate, 3 = high)	Associated acute cholecystitis (1 = yes, 2 = no)	CBD stone on EUS	Time between EUS and cholecystectomy (days)	Time between admission and cholecystectomy (days)	CBD stone on IOC	Length of stay (days)	Number of EUS	Number of ERCP	Number of MRCP	Total number of CBD investigations	CBD stone (final assessment) 1 = yes 2 = no	Strategy used : 1=cholecystectomy first, no CBD stone 2=cholecystectomy first w/ postoperative EUS/ERCP, 3= CBD investigations first
1		41.8712	1	32.4	2	1	2	2	2	OUI	#REF!	#REF!	NON	13	1	3	0	4	1	2
2		68.2603	1	26.7	2	1	2	1	1			#REF!	NON	6	0	0	0	0	2	1
3		36.0877	1	28.7	2	1	2	2	1			#REF!	NA	7	0	0	0	0	2	1
4		59.7945	1	28.6	2	2	2	3	2	OUI	#REF!	#REF!	NON	15	1	1	1	3	1	3
5		45.8082	1	22.4	2	2	2	3	2	OUI	#REF!	#REF!	NON	9	1	1	0	2	1	3
6		42.6932	2	33.2	2	1	2	3	1	OUI	#REF!	#REF!	OUI (susp)	10	2	1	0	3	1	3
7		71.8	1	30.4	2	1	2	2	1			#REF!	NON	6	0	0	0	0	2	1
8		22.6356	1	44.1	2	1	2	2	2	NON	#REF!	#REF!	OUI (susp)	9	1	0	0	1	2	1
9		46.2932	2	24.8	2	1	2	2	1			#REF!	NON	5	0	0	0	0	2	1
10		58.2027	1	24.4	2	1	2	1	1	NA	#REF!	#REF!	OUI	24	0	1	1	2	1	2
11		30.3753	1	21.3	2	1	2	2	1	OUI	#REF!	#REF!	OUI	8	1	1	0	2	1	2
12		29.0959	1	21.5	2	2	2	3	1	OUI	#REF!	#REF!	NON	5	1	1	0	2	1	3
13		91.989	2	32	2	1	2	3	1	NON	#REF!	#REF!	NON	15	1	0	0	1	2	3
14		83.5534	2	32.6	2	1	2	3	1	OUI	#REF!	#REF!	NON	13	1	1	0	2	1	3
15		51.2877	1	25.4	2	1	2	2	2			#REF!	NON	4	0	0	0	0	2	1
16		16.6137	1	23.7	2	2	2	2	2			#REF!	NON	5	0	0	0	0	2	1
17		51.4219	2	34	2	2	2	2	2			#REF!	OUI (cystique)	9	0	1	0	1	2	2
18		47.6164	1	31	2	2	2	3	2	OUI	#REF!	#REF!	OUI	9	1	2	1	4	1	3
19		55.2466	1	28.9	2	1	2	3	1	OUI	#REF!	#REF!	NON	5	1	1	0	2	1	3
20		43.1315	2	25.3	2	1	2	2	1			#REF!	NON	5	0	0	0	0	2	1
21		90.7041	1	20	2	1	2	2	2	NON	#REF!	#REF!	NON	14	1	0	0	1	2	3
22		87.3123	2	20.9	2	2	2	3	2	OUI	#REF!	#REF!	NON	14	0	1	0	1	1	3
23		30.5589	1	21.5	2	1	2	2	1			#REF!	NON	5	1	0	0	1	2	1
24		69.3808	2	26.2	2	2	2	3	2	NON	#REF!	#REF!	OUI	11	2	1	0	3	2	3
25		65.4301	1	40.5	2	1	2	2	2	NON	#REF!	#REF!	NON	12	1	0	0	1	2	2
26		32.5041	1	18.6	2	1	2	3	2	OUI	#REF!	#REF!	OUI	10	1	2	0	3	1	3
27		74.5151	1	30.8	2	1	2	2	1	OUI	#REF!	#REF!	OUI	6	1	1	0	2	1	2
28		69.4986	2	27.5	2	1	2	3	2	OUI	#REF!	#REF!	OUI	13	0	1	0	1	1	3
29		73.8521	1	27.9	2	1	2	1	1			#REF!	NON	5	0	0	0	0	2	1
30		51.0986	2	28.1	2	1	2	2	1			#REF!	NON	4	0	0	0	0	2	1
31		40.737	2	29.3	2	2	2	2	2	NON	#REF!	#REF!	SUSP	10	1	0	0	1	2	2
32		43.0904	1	23.4	2	2	2	1	1			#REF!	NON	9	0	0	0	0	2	1
33		75.7699	1	36.2	2	2	2	1	2	NON	#REF!	#REF!	NON	8	1	0	0	1	2	3
34		18.726	1	26.4	2	2	2	3	2	OUI	#REF!	#REF!	NON	6	1	1	0	2	1	3
35		66.4	2	37.4	2	2	2	1	1			#REF!	NON	6	0	0	0	0	2	1
36		33.7781	1	23.4	2	2	2	1	1			#REF!	NON	4	0	0	0	0	2	1
37		49.9616	1	27.7	2	1	2	1	2			#REF!	NON	5	0	0	0	0	2	1
38		70.7233	2	33.6	2	2	2	1	1			#REF!	NON	5	0	0	0	0	2	1
39		27.7233	1	27	2	1	2	1	1			#REF!	NON	3	0	0	0	0	2	1
40		45.2082	1	33.8	2	2	2	3	2	OUI	#REF!	#REF!	NON	5	1	1	0	2	1	3
41		84.7288	1	21.8	2	2	2	2	2	OUI	#REF!	#REF!	OUI	9	1	1	0	2	1	2
42		83.8274	1	24.7	2	1	2	3	1	OUI	#REF!	#REF!	NON	10	1	1	0	2	1	3
43		44.6685	1	23.4	2	2	2	2	2	NON	#REF!	#REF!	OUI (susp)	13	1	1	0	2	2	2
44		43.6356	2	23.5	2	1	2	2	1			#REF!	NON	3	0	0	0	0	2	1
45		52.937	2	25	2	1	1	3	1	OUI	#REF!	#REF!	NON	9	1	1	0	2	2	3
46		63.263	2	26	2	1	2	1	1			#REF!	NON	5	0	0	0	0	2	1
47		33.4658	2	23.9	2	1	1	1	1			#REF!	NON	6	0	0	0	0	2	1
48		44.4822	2	32	2	2	2	1	1			#REF!	NON	3	0	0	0	0	2	1
49		66.063	1	29.3	2	1	2	1	1			#REF!	NON	7	0	0	0	0	2	1
50		58.1342	2	32.7	2	2	2	1	2			#REF!	NON	7	0	0	0	0	2	1
51		27.6685	1	27.1	2	1	2	3	2	OUI	#REF!	#REF!	NON	8	1	1	0	2	1	3
52		68.2301	1	24	2	2	2	3	1	OUI	#REF!	#REF!	NON	19	1	1	0	2	1	3
53		57.8055	2	23.6	2	1	2	3	1	NON	#REF!	#REF!	NON	17	1	0	0	1	2	3
54		60.8849	1	21.9	2	1	2	3	2	OUI	#REF!	#REF!	NON	13	1	1	0	2	1	3
55		52.7452	2	24.9	2	1	2	2	1			#REF!	NON	4	0	0	0	0	2	1
56		61.9205	2	28.4	2	1	2	2	1	OUI	#REF!	#REF!	OUI	6	1	1	0	2	1	2
57		30.4548	1	29.4	2	1	2	1	2	NON	#REF!	#REF!	NON	9	1	0	0	1	2	3
58		58.6521	1	46.8	2	1	2	1	1			#REF!	PAS FAITE	11	0	0	0	0	2	1
59		56.2137	1	22.8	2	1	2	1	1	NON	#REF!	#REF!	SUSP	7	1	0	0	1	2	2
60		46.5315	2	35.9	2	2	2	3	2	NON	#REF!	#REF!	NON	9	1	0	0	1	2	3
61		79.2493	2	27.1	2	1	1	1	1			#REF!	PAS FAITE	8	0	0	0	0	2	1
62		38.1781	1	32.5	2	2	2	3	2	NON	#REF!	#REF!	NON	6	1	0	0	1	2	3
63		53.4685	1	28.3	2	1	2	3	1	NON	#REF!	#REF!	NON	10	1	0	0	1	2	3
64		33.4493	1	27.4	1	2	2	2	2	NON	#REF!	#REF!	NON (susp)	5	1	0	0	1	2	1	10
65	pa biliaire nécrosante	76.989	1	21.5	2	1	2	3	NA	NON	#REF!	#REF!	PAS FAITE	103	1	0	0	1	2
66		81.011	2		2	1	2	2	2			#REF!	NON	6	0	0	0	0	2	1
67		81.9918	1	23.3	2	1	1	3	1	OUI	#REF!	#REF!	NON	15	0	1	0	1	1	3
68		54.3397	2	31.6	2	1	2	1	1	NON	#REF!	#REF!	NON (susp)	5	1	0	0	1	2	1
69		68.2082	2	28.7	2	1	2	2	2	NON	#REF!	#REF!	NON	10	1	0	0	1	2	3
70		65.2658	2	26.1	2	1	2	1	1			#REF!	PAS FAITE	6	0	0	0	0	2	1
71	s/p CCKite refroidie pour bilan lésion pancréas	66.7014	2	25.6	1	1	2	1	1	NON	#REF!	#REF!	NON	21	1	0	1	2	2	3
72		68.7288	1	14.2	2	2	2	2	2	OUI	#REF!	#REF!	OUI	23	1	0	0	1	1	3
73	pa post ERCP	61.137	1	21.2	2	1	2	2	2	OUI	#REF!	#REF!	NON	11	1	1	0	2	2	3
74	calcul cholédoque	76.7836	2	23.4	2	1	1	3	1			#REF!	NON	14	0	1	0	1	2	3
75		84.9863	2	23.7	2	1	1	2	1			#REF!	NON	12	0	0	0	0	2	1
76	perturbation des tests post-op	28.2795	2	29.4	2	1	2	3	2	OUI	#REF!	#REF!	NON	8	1	1	1	3	2	3
77		46.5534	1	22	2	1	2	2	1			#REF!	NON	8	0	0	1	1	2	1
78	migration	28.1918	1		2	1	2	2	2			#REF!	NON	6	0	0	0	0	2	1
79		94.2219	1	27.6	1	1	2	2	1			#REF!	PAS FAITE	24	0	0	0	0	2	1
80		57.9534	1	28	2	1	2	1	1			#REF!	NON	12	0	0	0	0	2	1
81		65.8767	2	27.3	2	1	2	2	2	NON	#REF!	#REF!	SUSP	12	2	0	0	2	2	3
82		78.4932	1	23.4	2	1	1	2	1			#REF!	NON	7	0	0	0	0	2	1
83		58.2904	2	33	2	1	2	2	1			#REF!	NON	9	0	0	0	0	2	1
84		87.4685	2	24.5	2	1	2	3	1	NON	#REF!	#REF!	NON	11	1	0	0	1	2	3
85		69.063	1	31	2	1	2	1	1			#REF!	NON	3	0	0	0	0	2
86		83.5781	2	24.7	2	1	1	1	1			#REF!	PAS FAITE	13	0	0	0	0	2	1
87		65.0603	2	23.7	2	1	1	3	1			#REF!	PAS FAITE	8	0	2	0	2	1	3
88		29.989	1	18.5	2	1	2	1	1			#REF!	NON	4	0	0	0	0	2	1
89		29.1616	1	21.6	2	1	2	2	2	OUI	#REF!	#REF!	NON	9	1	1	0	2	1	3
90		75.2329	2	23.9	2	1	1	2	2	NON	#REF!	#REF!	NON	48	1	0	0	1	2	3
91		35.1452	1	35.3	2	1	2	1	1			#REF!	NON	4	0	0	0	0	2	1
92		31.9205	1	28.6	2	1	2	1	2	OUI	#REF!	#REF!	NON	6	1	1	0	2	1	3
93		81.1123	1	25.9	2	1	2	1	1	NON	#REF!	#REF!	NON	11	1	0	0	1	2	3
94		76.3397	2	21.6	2	1	2	1	1			#REF!	PAS FAITE	21	0	0	0	0	2	1
95		45.6411	1	32	2	1	2	1	1			#REF!	NON	6	0	0	0	0	2	1
96		51.3425	2	31.6	2	1	2	1	1			#REF!	NON	5	0	0	0	0	2	1
97		36.5233	2	27	2	1	2	1	1			#REF!	NON	5	0	0	0	0	2	1
98		48.989	2	24.8	2	1	2	1	1			#REF!	OUI	5	0	0	0	0	1	1
99		80.3781	2	23.8	2	1	2	1	1			#REF!	NON	2	0	0	0	0	2	1
100		70.0986	2	27.9	2	1	2	3	1	OUI	#REF!	#REF!	SUSP	11	1	2	0	3	1	3
101		88.6	2	25.1	2	1	2	2	1	NON	#REF!	#REF!	NON	8	1	0	0	1	2	3
102		88.7068	1	35.8	2	1	2	2	1			#REF!	NON	8	0	0	0	0	2	1
103		75.8384	1	30.5	2	1	2	2	1	SLUDGE	#REF!	#REF!	NON	17	1	1	0	2	1	3
104		43.5397	1	33.1	2	1	2	1	1	NON	#REF!	#REF!	SUSP	9	1	0	0	1	2	2
105		34.4521	1	35	2	1	2	1	1			#REF!	NON	4	0	0	0	0	2
106		62.1397	2	25.1	2	1	2	3	1	OUI	#REF!	#REF!	PAS FAITE	5	1	1	0	2	1	3
107		71.1507	2	29.3	2	1	1	2	1			#REF!	NON	11	0	0	0	0	2	1
108	Scopie convertie tomie	50.0356	1	25	2	1	2	2	1	NON	#REF!	#REF!	NON	10	1	0	0	1	2	2	20
109		31.6603	1	38	2	1	2	2	2			#REF!	OUI	8	0	1	0	1	2	2
110		20.2603	1	31	2	1	2	2	1			#REF!	NON	6	0	0	0	0	2	1
111		24.1151	1	37	2	1	2	1	2			#REF!	NON	5	0	0	0	0	2	1
112	Cholangite, scopie convertie tomie	49.0521	2	32	2	1	2	3	1	NON	#REF!	#REF!	NON	11	1	0	0	1	2	3
113	dlr épigastre	43.4712	1	25	2	2	2	2	1			#REF!	NON	3	0	0	0	0	2	1
114		29.7397	1	39	2	1	2	1	2			#REF!	NON	5	0	0	0	0	2	1
115		42.1068	1	34	2	1	2	1	1			#REF!	NON	5	0	0	0	0	2	1
116		83.1068	1	29	2	1	2	2	1			#REF!	NON	17	0	0	0	0	2	1
117	Ictère + migration	76.2575	2	33	1	2	2	3	2	OUI	#REF!	#REF!	NON	13	1	1	0	2	1	3
118	choc septique sur cckite en 2011	73.074	1	20	1	1	1	3	1			#REF!	NON	7	0	0	0	0	2	1
119		46.789	1	30	2	1	2	1	1			#REF!	NON	5	0	0	0	0	2	1
120		44.3671	2	20	2	1	2	2	1			#REF!	NON	4	0	0	0	0	2	1
121		92.4027	1	32	2	1	1	2	1			#REF!	NON	7	0	0	0	0	2	1
122		21.2411	1	42	2	1	2	1	2			#REF!	NA	4	0	0	0	0	2	1
123		69.5151	1	36.7	2	1	1	1	2			#REF!	NON	11	0	0	0	0	2	1
124		30.6438	1	32.5	2	2	2	1	1			#REF!	NON	5	0	0	0	0	2	1
125		88.0247	2	22	2	2	2	1	1			#REF!	NON	5	0	0	0	0	2	1
126		43.8192	2	28.7	2	2	2	3	1	NON	#REF!	#REF!	NON	6	1	0	0	1	2	3
127		46.3342	2	22.7	2	2	2	2	2	NON	#REF!	#REF!	NON	11	1	0	0	1	2	3
128		39.3397	1	36.2	2	1	2	1	2			#REF!	NON	3	0	0	0	0	2	1
129		80.7726	1	31.1	2	1	2	1	1			#REF!	NON	4	0	0	0	0	2	1
130		59.7233	2	27.2	2	1	2	1	1			#REF!	NON	5	0	0	0	0	2	1
131		39.989	2	33.7	2	1	2	1	1			#REF!	NON	5	0	0	0	0	2	1
132		48.1534	2	31.2	2	1	1	3	2	OUI	#REF!	#REF!	NON	17	0	1	0	1	1	3
133		50.1507	1	NA	2	1	2	1	1			#REF!	NON	4	0	0	0	0	2	1
134		76.0959	2	27.7	2	1	1	1	1			#REF!	NON	10	0	0	0	0	2	1
135		35.5918	1	32.8	2	1	2	1	1			#REF!	NON	5	0	0	0	0	2	1
136		38.8603	2	31.6	2	1	2	1	1			#REF!	SUSP	7	0	0	1	1	2	1
137		36.7315	1	33.8	2	1	2	1	1			#REF!	NON	4	0	0	0	0	2	1
138		83.2822	1	27.6	2	1	1	1	1			#REF!	NON	6	0	0	0	0	2	1
139		76.0192	1	23.8	2	2	2	3	2	OUI	#REF!	#REF!	NON	10	0	1	0	1	1	3
140		63.8575	1	31	2	1	2	1	1			#REF!	NON	3	0	0	0	0	2	1
141		87.6822	2	22.9	2	1	2	1	1			#REF!	NON	10	0	0	0	0	2	1
142		54.3507	1	27	1	1	2	1	1			#REF!	NON	4	0	0	0	0	2	1
143		51.9452	1	31	2	1	2	1	1			#REF!	NON	3	0	0	0	0	2	1
144		85.7671	1	NA	1	1	1	1	1			#REF!	NON	16	0	0	0	0	2	1
145		29.6932	1	33	2	1	2	1	1			#REF!	NON	7	0	0	0	0	2	1
146		82.7123	2	30.9	2	1	2	3	1	NON	#REF!	#REF!	NON	13	1	0	0	1	2	3
147		43.0082	2	21.5	2	1	2	1	1			#REF!	NON	8	0	0	0	0	2	1
148		32.0712	2	35.1	2	1	2	2	1			#REF!	OUI	3	0	1	0	1	1	2	30
149		65.1425	2	25	2	1	2	3	1			#REF!	NON	5	0	0	0	0	2	1
150		49.9562	2	24	2	1	2	1	2			#REF!	NON	3	0	0	0	0	2	1
151		64.011	2	19.2	1	1	2	1	1			#REF!	SUSP	19	0	0	1	1	2	1
152		76.9836	2	23.4	2	1	2	2	1			#REF!	PAS FAITE	4	0	0	0	0	2	1
153		68.8055	2	27.4	2	1	2	1	1			#REF!	PAS FAITE	2	0	0	0	0	2	1
154		84.0877	2	22.5	2	1	2	1	1			#REF!	NON	9	0	0	0	0	2	1
155		28.0795	1	31.2	2	1	2	1	1	OUI	#REF!	#REF!	OUI	6	1	1	0	2	1	1
156		51.4986	1	27.1	2	1	2	1	1			#REF!	NON	4	0	0	0	0	2	1
157		80.7918	1	50.3	2	1	2	3	1	OUI	#REF!	#REF!	NON	11	1	1	0	2	1	3
158		79.2329	1	27	2	1	2	1	1			#REF!	OUI	7	0	2	0	2	1	3
159		84.0384	1	16.4	2	2	2	1	2			#REF!	NON	6	0	0	0	0	2	1
160		54.4	1	41	2	1	2	1	1			#REF!	NON	5	0	0	0	0	2	1
161		60.1315	2	28.4	2	1	2	1	2			#REF!	NON	6	0	0	0	0	2	1
162		48.8932	1	38	2	1	2	1	1			#REF!	NON	3	0	0	0	0	2	1
163		83.6411	1	24.2	2	1	1	1	1			#REF!	NON	8	0	0	1	1	2	1
164		58.1507	1	30.1	2	1	2	1	1	NON	#REF!	#REF!	NON	8	1	0	0	1	2	3
165		47.4192	1	23.8	2	1	2	1	2	OUI	#REF!	#REF!	NON	7	1	1	1	3	1	3
166		43.3562	1	21	2	1	2	3	1	OUI	#REF!	#REF!	NON	8	1	1	0	2	1	3
167		55.2466	1	26.9	2	1	2	3	2	OUI	#REF!	#REF!	NON	11	1	1	0	2	1	3
168		50.2521	1	28.8	2	1	2	3	1	NON	#REF!	#REF!	NON	16	1	0	0	1	2	3
169		30.7178	1	25.3	2	1	2	3	2	NON	#REF!	#REF!	NON	9	1	0	0	1	2	3
170		41.1753	1	20	2	1	2	1	1			#REF!	NON	3	0	0	0	0	2	1
171		68.2603	2	24.6	2	1	2	1	1			#REF!	PAS FAITE	5	0	0	0	0	2	1
172		41.7342	1	31.6	2	1	2	1	2			#REF!	NON	9	0	0	0	0	2	1
173		40.6384	1	NA	2	2	2	3	2	OUI	#REF!	#REF!	NON	8	0	1	0	1	1	3
174	sp épisode cckite ttt conservativement	73.4466	2	31.5	1	2	2	1	1			#REF!	PAS FAITE	8	0	0	0	0	2	1
175	sp migration lithiasique	28.3315	1	28.4	1	1	2	1	2	NON	#REF!	#REF!	NON (susp)	7	1	0	1	2	2	3
176		48.0356	2	26.3	2	1	2	1	1		#REF!	#REF!	NON	5	0	0	0	0	2	1
177		39.0603	2	26.4	2	1	2	3	2	NON	#REF!	#REF!	NON	17	1	0	0	1	2	3
178		70.2329	1	22.7	2	2	2	3	1	NON	#REF!	#REF!	NON	7	1	0	0	1	2	3
179		73.0575	2	25.2	2	2	1	3	2	NON	#REF!	#REF!	NON	22	1	0	0	1	2	3
180		44.1945	2	25.3	2	1	2	3	2	NON	#REF!	#REF!	NON	12	1	0	0	1	2	3
181		34.1014	1	34	2	1	1	2	1	NON	#REF!	#REF!	PAS FAITE	13	1	0	1	2	2	3
182		41.1945	1	25.4	2	1	2	1	2	NON	#REF!	#REF!	NON	9	1	0	0	1	2	3
183		54.789	1	33.6	2	1	2	3	2	OUI	#REF!	#REF!	NON	18	1	1	0	2	1	3
184		48.8685	1	22.3	2	2	2	1	1			#REF!	NON	4	0	0	0	0	2	1
185		33.5014	1	25.7	2	2	2	2	2	NON	#REF!	#REF!	NON	5	1	0	0	1	2	3
186		48.9616	2	28.7	2	1	2	1	1			#REF!	NON	6	0	0	0	0	2	1
187		25.4658	2	20.1	2	1	2	2	2	OUI	#REF!	#REF!	NON	9	1	1	0	2	1	3
188		26.3342	1	29.6	2	1	2	2	2			#REF!	NON	14	0	0	1	1	2	3
189		38.6438	2	28.4	2	1	2	3	2	NON	#REF!	#REF!	NON	19	1	0	0	1	2	3
190		37.463	1	22.5	2	1	2	2	2	NON	#REF!	#REF!	NON	10	1	0	0	1	2	3
191		65.7616	1	33.2	2	1	2	3	2	NON	#REF!	#REF!	OUI	10	2	1	0	3	1	3
192		53.874	2	33.7	2	1	2	3	2	OUI	#REF!	#REF!	NON	10	1	1	0	2	1	3
193		36.8904	1	24.4	2	1	2	1	1			#REF!	NON	6	0	0	0	0	2	1
194		43.3397	2	33.3	2	1	2	NA	1			#REF!	NON	7	0	0	0	0	2	1
195		67.0822	2	23.9	2	1	2	1	1	NON	#REF!	#REF!	NA	9	1	0	0	1	2	1
196		53.2411	1	19.5	2	2	2	1	1			#REF!	NON	7	0	0	0	0	2	1
197		64.989	1	28	2	2	2	2	1			#REF!	NON	6	0	0	0	0	2	1
198		56.411	2	23.4	2	1	1	1	1			#REF!	PAS FAITE	6	0	0	0	0	2	1	40
199		78.3288	1	26.4	2	2	2	3	2	OUI	#REF!	#REF!	NON	18	1	2	0	3	1	3
200		78.8384	2	31.2	2	1	1	1	1			#REF!	NON	17	0	0	0	0	2	1
201		65.5753	2	36.1	2	1	2	1	1			#REF!	NON	14	0	0	0	0	2	1
202		51.4849	1	23.9	2	1	1	2	1	NON	#REF!	#REF!	NON	9	1	0	0	1	2	3
203		47.9753	1	26	2	1	2	1	1			#REF!	PAS FAITE	6	0	0	0	0	2	1
204		45.9616	1	26.7	2	1	2	1	2			#REF!	NON	6	0	0	0	0	2	1
205		42.9562	1	32.5	2	1	2	2	1			#REF!	NON	10	0	0	0	0	2	1
206		70.0219	2	38.5	2	2	2	2	2	OUI	#REF!	#REF!	NON	12	1	1	0	2	1	3
207		61.9589	2	29.3	1	1	2	3	2	NON	#REF!	#REF!	NON	14	1	1	0	2	2	3
208		37.9178	1	23.7	2	1	2	3	1	NON	#REF!	#REF!	NON	11	1	0	0	1	2	3
209		36.1836	1	NA	2	1	2	2	1			#REF!	NON	5	0	0	0	0	2	1
210		33.4301	2	NA	1	2	2	2	2	OUI	#REF!	#REF!	OUI	5	1	1	0	2	1	2
211		32.8466	2	28.4	2	2	2	3	2	NON	#REF!	#REF!	NON	7	1	0	0	1	2	3
212		71.7808	2	28.7	2	1	2	2	1			#REF!	PAS FAITE	4	0	0	0	0	2	1
213		83.7452	2	25.3	2	1	1	3	1	OUI	#REF!	#REF!	NON	17	0	1	0	1	1	3
214		54.0685	2	27.1	2	2	2	1	2			#REF!	NON	10	0	0	0	0	2	1
215		59.1534	2	18.4	2	1	2	1	2			#REF!	NON	6	0	0	0	0	2	1
216		69.7836	1	21.6	2	1	1	1	1			#REF!	NON	9	0	0	0	0	2	1
217		27.3123	1	27.5	2	1	2	1	2	NON	#REF!	#REF!	OUI	6	1	1	0	2	1	2
218		31.0082	1	26.6	2	1	1	1	1			#REF!	NON	7	0	0	0	0	2	1
219		81.2685	1	27.3	2	1	2	1	1	NON	#REF!	#REF!	NON	14	1	0	0	1	2	3
220		100.808	2	21	2	1	1	2	1			#REF!	NON	9	0	0	0	0	2	1
221		37.0027	1	37.8	1	1	1	1	1			#REF!	NON	3	0	0	0	0	2	1
222		62.2438	1	41	2	1	2	1	2			#REF!	PAS FAITE	4	0	0	0	0	2	1
223		91.5836	2	22.2	1	1	2	2	2	SLUDGE	#REF!	#REF!	NON	21	1	1	0	2	1	3
224		26.2027	2	23	2	1	2	2	1			#REF!	NON	2	0	0	0	0	2	1
225		69.6192	2	26.9	2	1	2	2	1			#REF!	NON	10	0	0	0	0	2	1
226		27.1507	1	31.2	2	2	2	1	1			#REF!	PAS FAITE	3	0	0	0	0	2	1
227		70.6493	2	29.3	2	1	2	1	1			#REF!	NON	6	0	0	0	0	2	1
228		88.4192	2	31.1	2	1	2	1	1			#REF!	PAS FAITE	3	0	0	0	0	2	1
229		74.6274	1	21.9	2	1	2	1	1			#REF!	NON	2	0	0	0	0	2	1
230		51.9562	2	27	2	1	1	1	1			#REF!	NON	9	0	0	0	0	2	1
231		51.6219	2	30.1	2	1	2	1	1			#REF!	PAS FAITE	5	0	0	0	0	2	1
232		51.2822	1	29.1	2	1	2	3	1	OUI	#REF!	#REF!	NON	10	1	1	0	2	1	3
233		47.6575	1	26.1	2	1	2	1	1			#REF!	NON	4	0	0	0	0	2	1	50
234		79.8384	1	28.5	2	1	1	1	1			#REF!	NON	6	0	0	0	0	2	1
235		39.3233	1	32.5	2	1	2	3	1	NON	#REF!	#REF!	NON	9	1	0	1	2	2	3
236		83.274	2	25.7	2	1	1	3	1	OUI	#REF!	#REF!	NON	10	1	1	0	2	1	3
237		61.4438	2	26.8	1	1	2	2	1			#REF!	PAS FAITE	22	0	0	1	1	2	1
238		66.3726	1	32	2	1	1	1	1			#REF!	NON	4	0	0	0	0	2	1
239		92.3096	2	24.7	2	1	1	2	1			#REF!	PAS FAITE	11	0	0	0	0	2	1
240		87.0301	1	23.9	2	1	2	2	1			#REF!	PAS FAITE	10	0	0	0	0	2	1
241		45.3562	2	29.4	2	1	1	2	1			#REF!	NON	7	0	0	0	0	2	1
242		30.189	2	34.6	2	1	2	1	2			#REF!	NON	2	0	0	0	0	2	1
243		19.1205	1	35.1	2	1	2	1	1			#REF!	NON	8	0	0	0	0	2	1
244		74.2986	1	21.4	2	1	2	3	1	OUI	#REF!	#REF!	NON	40	1	2	0	3	1	3
245	CCKite au décours ttt ATB car ne pouvait pas rester pr raisons pro	35.6384	2	25	1	1	2	1	1			#REF!	NON	6	0	0	0	0	2	1
246		38.8986	1	20	2	1	2	1	1	NON	#REF!	#REF!	NON	7	1	0	0	1	2	3
247	CCKite clinique ms doute US et CT à corréler à l'US	21.726	1	19	2	1	2	1	1			#REF!	NON	4	0	0	0	0	2	1
248		23.2411	1	25	2	1	2	2	1			#REF!	NON	4	0	0	0	0	2	1
249		40.0247	2	25	2	1	2	1	1			#REF!	NON	5	0	0	0	0	2	1
250		46.6822	1	47	2	2	2	3	2	NON	#REF!	#REF!	OUI	11	2	0	0	2	2	3
251		37.0548	1	40	2	1	2	1	1			#REF!	NON	4	0	0	0	0	2	1
252		41.411	1	28	2	1	2	1	2			#REF!	PAS FAITE	11	0	0	1	1	2	1
253		42.2986	1	21	2	1	2	3	2	OUI	#REF!	#REF!	NON	10	1	1	1	3	1	3
254		36.1781	1	38	2	1	2	1	1			#REF!	NON	4	0	0	0	0	2	1
255		82.6712	2	26	2	1	2	3	2	OUI	#REF!	#REF!	NON	11	0	1	0	1	1	3
256		65.2164	1	29	2	1	1	2	1			#REF!	NON	4	0	0	0	0	2	1
257		21.3096	1	23	2	1	2	2	2	NON	#REF!	#REF!	OUI	8	2	1	0	3	2	3
258	avait déjà eu de multiples investigations lors d'un autre séjour 3 mois plus tôt	34.7342	2	30	2	2	2	2	2	OUI	#REF!	#REF!	NON	4	1	1	1	3	1	3
259		71.9863	2	32	2	2	2	3	2	NON	#REF!	#REF!	NON	18	1	0	0	1	2	3
260		50.1863	1	42	2	1	2	3	2	NON	#REF!	#REF!	NON	10	1	0	0	1	2	3
261		85.6795	1	27.6	2	2	2	3	1	NON	#REF!	#REF!	NON	18	1	0	0	1	2	3
262		56.4247	1	20.4	2	1	2	1	1			#REF!	NON	4	0	0	0	0	2	1
263		50.0164	2	34.4	2	1	1	3	2			#REF!	NON	6	0	1	0	1	1	3
264		68.2301	1	23.4	2	1	2	3	1	OUI	#REF!	#REF!	NON	19	1	1	0	2	1	3
265		24.9397	1	27.3	2	1	2	1	1			#REF!	NON	3	0	0	0	0	2	1	60
266		59.0027	2	28.1	2	1	2	1	1			#REF!	NON	4	0	0	0	0	2	1
267		32.3288	1	26.9	2	1	2	3	2	OUI	#REF!	#REF!	OUI	12	1	3	0	4	1	3
268		61.5808	1	23.4	2	1	1	1	1			#REF!	PAS FAITE	20	0	0	0	0	2	1
269		78.7151	2	39.5	2	1	2	1	1			#REF!	PAS FAITE	9	0	0	0	0	2	1
270		23.4329	1	18	2	1	2	2	1			#REF!	NON	9	0	0	0	0	2	1
271		44.5863	1	33.9	2	1	2	1	2	NON	#REF!	#REF!	SUSP	6	1	0	0	1	2	1
272		57.463	1	29.4	2	1	2	1	2			#REF!	NON	5	0	0	0	0	2	1
273		78.7452	2	32.1	2	1	1	1	1			#REF!	PAS FAITE	21	0	0	0	0	2	1
274		66.7616	2	35.2	2	1	2	2	2	NON	#REF!	#REF!	NON	5	0	0	0	0	2	3
275		72.137	2	22.7	2	1	2	2	1			#REF!	PAS FAITE	11	0	0	0	0	2	1
276		69.6904	2	24.2	2	1	2	1	1			#REF!	NON	8	0	0	0	0	2	1
277		24.9178	1	22.3	2	1	2	2	2			#REF!	NON	7	0	0	0	0	2	1
278		61.6575	1	31	2	1	1	2	1	NON	#REF!	#REF!	NON	7	1	0	0	1	2	3
279		51.1699	2	22.1	2	1	2	2	2	OUI	#REF!	#REF!	OUI	9	1	2	0	3	1	3
280		74.5425	2	26.5	2	1	2	NA	1			#REF!	PAS FAITE	7	0	0	0	0	2	1
281		58.1288	2	27	2	1	2	2	2	NON	#REF!	#REF!	NON	8	0	0	0	0	2	3
282		68.6575	2	35	2	1	2	1	1			#REF!	NON	11	0	0	0	0	2	1
283		43.8466	1	31.6	2	1	2	1	1			#REF!	PAS FAITE	5	0	0	1	1	2	1
284		68.9288	1	28.2	1	1	2	1	1			#REF!	NON	3	0	0	0	0	2	1
285		52.7452	2	24.9	2	1	2	2	1			#REF!	NON	4	0	0	0	0	2	1
286		31.5699	1	27.2	2	1	2	1	1			#REF!	PAS FAITE	11	0	2	0	2	2	1
287		74.1836	1	27.3	2	1	2	3	2	NON	#REF!	#REF!	NON	11	1	0	0	1	2	3
288		43.7014	1	27	2	1	2	2	1			#REF!	NON	4	0	0	0	0	2	1
289		70.1452	1	44.3	2	2	2	2	2	NON	#REF!	#REF!	NON	6	1	0	0	1	2	1
290		68.0329	1	21	2	2	2	3	2	OUI	#REF!	#REF!	NON	15	1	2	0	3	1	3
291		42.0575	1	27	2	1	2	1	1			#REF!	NON	11	0	0	1	1	2	1
292	avait consulté pr dlrs HCD 1 sem avant	39.4082	1	NA	2	1	2	2	2	OUI	#REF!	#REF!	NON	8	1	1	0	2	1	3
293		85.2767	1	18	2	1	1	2	1			#REF!	NON	7	0	0	0	0	2	1
294		57.9945	2	35	2	1	2	1	1			#REF!	NON	5	0	0	0	0	2	1
295		78.074	2	21	2	2	2	2	2			#REF!	NON	13	0	0	0	0	2	1
296		56.6795	2	26	2	1	2	1	1			#REF!	NON	4	0	0	0	0	2	1
297		80.211	1	24.5	2	1	1	2	2	NON	#REF!	#REF!	NON	11	1	0	0	1	2	3
298		80.4932	1	23.5	2	2	2	3	2	NON	#REF!	#REF!	NON	17	1	0	0	1	2	3
299		70.9425	1	23.8	2	1	2	3	2	NON	#REF!	#REF!	NON	12	1	0	0	1	2	3
300		85.4712	2	23.4	2	1	1	3	2	OUI	#REF!	#REF!	NON	17	1	1	0	2	1	3
301		32.2603	1	27.3	2	1	2	1	1			#REF!	NON	6	0	0	0	0	2	1
302		46.1342	1	NA	2	1	2	2	2			#REF!	NON	5	0	0	0	0	2	1
303		68.589	1	37.2	2	1	2	1	1	NON	#REF!	#REF!	NON	11	0	1	1	2	2	1
304		45.3918	2	NA	2	1	2	1	1			#REF!	NON	7	0	0	0	0	2	1
305		67.5178	2	28.9	2	2	2	3	2	OUI	#REF!	#REF!	NON	15	0	2	0	2	1	3
306		20.326	1	19.1	2	1	2	2	2	NON	#REF!	#REF!	OUI	5	1	0	0	1	2	2
307		42.6356	2	28.3	2	1	2	1	1			#REF!	NON	6	0	0	0	0	2	1
308		19.0301	2	26.6	2	1	2	2	1			#REF!	PAS FAITE	4	0	0	0	0	2	1
309		52.6	1	33.8	2	1	2	2	2	NON	#REF!	#REF!	NON	6	1	0	0	1	2	3
310		76.5918	2	27.4	2	1	2	2	1	NON	#REF!	#REF!	NON	12	1	0	0	1	2	3
311		30.3589	1	25.9	2	1	2	2	1			#REF!	NON	4	0	0	0	0	2	1
312		68.2548	1	41.3	2	2	2	2	2			#REF!	NON	10	0	0	0	0	2	1
313		44.0329	1	18.7	2	2	2	1	1			#REF!	NON	6	0	0	0	0	2	1
314		45.989	2	25.3	2	2	2	2	1			#REF!	NON	12	0	0	0	0	2	1
315		37.8027	1	28.3	2	1	2	1	1			#REF!	PAS FAITE	6	0	0	0	0	2	1
316		38.411	1	42.2	2	1	2	1	1		#REF!	#REF!	NON	15	0	0	0	0	2	1	70
317		58.5151	1	31.2	2	1	2	2	1	OUI	#REF!	#REF!	NON	8	1	1	0	2	1	3
318		63.5342	1	32	2	1	2	1	1			#REF!	NON	8	0	0	0	0	2	1
319		45.1753	1	29	2	1	2	1	1			#REF!	NON	4	0	0	0	0	2	1
320	dlrs abdo diffuses pas en HCD	77.937	1	23	2	2	2	3	2	OUI	#REF!	#REF!	SUSP	7	0	1	2	3	2	3
321		81.1945	2	25	2	1	2	2	1			#REF!	NON	5	0	0	0	0	2	1
322		69.9644	1	24	2	1	2	2	1	OUI	#REF!	#REF!	OUI	9	1	1	0	2	1	1
323		61.0685	1	36	2	1	1	3	2	OUI	#REF!	#REF!	NON	19	1	1	0	2	1	3
324		69.5644	2	29	2	1	2	3	2	OUI	#REF!	#REF!	NON	16	1	1	0	2	1	3
325		59.2822	1	26	2	1	2	3	2	OUI	#REF!	#REF!	SUSP	7	1	2	0	3	1	3
326		57.3726	2	NA	2	1	2	1	1			#REF!	SUSP	3	0	0	0	0	2	1
327		43.8767	1	24	2	1	2	2	2			#REF!	NON	3	0	0	0	0	2	1
328		79.0438	1	34	2	1	1	3	1	OUI	#REF!	#REF!	OUI	34	1	1	0	2	1	3
329		22.6164	1	34	2	1	2	1	1			#REF!	NON FAITE	4	0	0	0	0	2	1
330	dlrs épigastriques, pas en HCD	81.7507	1	24	2	2	2	3	2	NON	#REF!	#REF!	NON	12	1	0	0	1	2	3
331		38.6384	2	27	2	1	2	1	1			#REF!	NON	4	0	0	0	0	2	1
332	pas de dlrs HCD après Mo ivd	52.1178	1	22	2	2	2	3	2	NON	#REF!	#REF!	OUI	12	2	1	0	3	2	3
333		24.3753	2	22	2	1	2	1	1	NON	#REF!	#REF!	SUSP	4	1	0	0	1	2	2
334		43.3671	2	28	2	1	2	1	1			#REF!	NON	4	0	0	0	0	2	1
335	connue et suivie pour HBV	60.1863	1	29	2	1	2	1	1			#REF!	NON	4	0	0	0	0	2	1
336	dlrs épigastriques, pas en HCD	58.211	2	27	2	2	2	3	2	OUI	#REF!	#REF!	NON	15	1	1	0	2	1	3
337		63.263	2	26	2	1	2	2	1			#REF!	NON	5	0	0	0	0	2	1
338		72.6877	1	23	2	NA	1	3	1			#REF!	NON	34	0	0	0	0	2	1
339		63.274	2	26	2	1	2	1	1			#REF!	NON	6	0	0	0	0	2	1
340		77.1288	2	26	2	1	2	2	1	NON	#REF!	#REF!	NON	11	1	0	0	1	2	3
341	dlrs hémi-abdo D, Murphy douteux	24.4	1	19	2	2	2	3	2	NON	#REF!	#REF!	NON	9	1	0	0	1	2	3
342		47.589	2	27	2	1	2	1	1			#REF!	NON FAITE	4	0	0	0	0	2	1
343	dlrs épigastriques, pas en HCD	23.7562	2	23	2	2	2	2	2	NON	#REF!	#REF!	SUSP	3	2	0	0	2	2	3
344		54.6082	1	22.6	2	1	2	1	1			#REF!	NON	5	0	0	0	0	2	1
345		57.663	2	26.3	1	1	2	2	1			#REF!	PAS FAITE	7	0	0	0	0	2	1
346		76.2466	1	25.8	2	1	2	1	1			#REF!	OUI	17	0	2	0	2	1	3
347		58.4548	1	35.7	2	1	2	2	1	NON	#REF!	#REF!	SUSP	24	2	0	1	3	2	3
348		68.7671	2	37.1	2	1	2	NA	1			#REF!	NON	12	0	0	0	0	2	1
349		52.4932	2	24.8	2	1	2	1	1			#REF!	NON	4	0	0	0	0	2	1
350		76.8521	2	33	2	1	2	1	1			#REF!	PAS FAITE	5	0	0	0	0	2	1
351		37.5479	1	24.4	2	1	2	2	1			#REF!	NON	2	0	0	0	0	2	1
352		50.5233	2	25.4	2	1	2	1	1			#REF!	NON	6	0	0	0	0	2	1
353		67.0904	1	30	2	1	2	1	1			#REF!	NON	12	0	0	0	0	2	1
354		47.1671	2	33.2	2	1	2	2	2		#REF!	#REF!	NON	7	1	0	0	1	2	3
355		81.1781	2	NA	2	2	2	3	2	OUI	#REF!	#REF!	NON	9	1	1	0	2	1	3
356		71.8137	1	26.6	2	1	2	1	1			#REF!	NON	9	0	0	0	0	2	1
357		86.2301	1	25	2	1	2	3	2	OUI	#REF!	#REF!	NON FAITE	16	1	1	0	2	1	3
358		85.6055	2	24	2	1	1	3	2	NON	#REF!	#REF!	NON	10	1	0	0	1	2	3
359		45.8082	1	22	2	1	2	3	2	OUI	#REF!	#REF!	NON	9	1	1	0	2	1	3
360		56.5041	1	35	2	1	2	1	1			#REF!	NON	7	0	0	0	0	2	1
361		93.2466	2	24	2	1	1	3	1	ECHEC	#REF!	#REF!	NON	17	1	0	0	1	2	3
362	S/P migration avec EUS en 2012	75.8904	1	35	1	1	2	1	1			#REF!	NON FAITE	10	0	0	0	0	2	1
363		38.7644	1	22	2	1	2	2	2			#REF!	NON	4	0	0	0	0	2	1
364		89.126	2	24	2	1	1	1	1			#REF!	NON FAITE	11	0	0	0	0	2	1
365	fibrose hépatique extensive	58.2027	1	24	2	1	2	1	1	ECHEC	#REF!	#REF!	OUI	24	1	0	1	2	1	1
366		54.6822	2	31	2	1	2	1	1			#REF!	NON	9	0	0	0	0	2	1
367		75.5945	1	29.9	2	1	2	1	1			#REF!	NON	8	0	0	0	0	2	1
368		75.4603	2	27	2	1	2	3	1	NON	#REF!	#REF!	NON	10	1	0	1	2	2	3
369		78.7781	2	27.5	2	2	2	1	1			#REF!	NON	10	0	0	0	0	2	1
370		48.5151	1	27.2	2	1	2	1	1			#REF!	NON	3	0	0	0	0	2	1
371		70.8822	2	31.9	2	1	2	1	1			#REF!	NON	5	0	0	0	0	2	1
372		22.8384	1	20.2	2	1	2	1	1			#REF!	NON	4	0	0	0	0	2	1
373		70.411	2	27.8	2	1	2	1	1			#REF!	NON	5	0	0	0	0	2	1
374		26.9233	1	24.4	2	1	2	1	1			#REF!	NON	4	0	0	0	0	2	1
375		65.2356	2	30.8	2	1	1	2	1	NON	#REF!	#REF!	NON	8	1	0	0	1	2	3
376		52.4301	1	26.2	2	1	2	1	1			#REF!	NON	5	0	0	0	0	2	1
377		60.8493	2	26.2	2	1	2	2	2			#REF!	NON	21	0	0	0	0	2	1
378	Colique biliaire connue depuis 2013 !!!	70.3342	2	29.8	1	1	2	1	2			#REF!	NON	5	0	0	0	0	2	1
379	Coliques biliaires connues depuis 2013	36.126	2	32.1	1	2	2	2	2	NON	#REF!	#REF!	SUSP	6	1	0	0	1	2	2
380		34.8877	1	37	2	1	2	1	1			#REF!	NON	5	0	0	0	0	2	1
381		27.3781	1	18.1	2	1	2	1	1			#REF!	NON	4	0	0	0	0	2	1
382	CCKite aigue refroidie….	42.7041	1	22.3	1	1	2	3	1	NON	#REF!	#REF!	NON	38	1	0	1	2	2	3
383		37.5041	1	28	2	1	2	1	1			#REF!	NON	5	0	0	0	0	2	1
384		75.8877	1	23.1	2	1	2	2	2	OUI	#REF!	#REF!	NON (manqué)	10	1	2	0	3	1	3
385		32.411	1	26	2	1	2	1	1			#REF!	NON	5	0	0	0	0	2	1
386		74.3205	2	32.7	2	1	2	1	1			#REF!	PAS FAITE	12	0	2	1	3	2	1
387		30.8795	1	36.7	2	1	2	1	1			#REF!	NON	3	0	0	0	0	2	1
388		64.3726	1	36.2	2	1	2	3	1	OUI	#REF!	#REF!	NON	12	1	1	0	2	1	3
389		68.6822	1	29.3	2	1	2	1	1			#REF!	NON	7	0	0	0	0	2	1
390		48.9507	1	22.9	2	1	2	1	1			#REF!	NON	4	0	0	0	0	2	1	80
391		55.1507	1	24.2	2	1	2	2	1	NON	#REF!	#REF!	SUSP	7	1	0	0	1	2	2
392		85.011	1	25.2	2	1	2	1	1			#REF!	NON	7	0	0	0	0	2	1
393		31.937	2	26	2	1	2	1	2			#REF!	NON	3	0	0	0	0	2	1
394		30.1562	2	21.5	2	1	2	2	2	NON	#REF!	#REF!	PAS FAITE	11	1	0	0	1	2	3
395		81.2274	1	28.3	2	1	1	2	2			#REF!	NON	11	0	0	1	1	2	3
396		40.8466	1	29.1	2	1	2	2	1			#REF!	NON	4	0	0	0	0	2	1
397		57.1699	2	32.9	2	1	2	1	1			#REF!	NON	4	0	0	0	0	2	1
398		45.5808	2	29.3	2	1	2	1	1			#REF!	NON	8	0	0	0	0	2	1
399		57.3589	2	28.7	2	1	2	1	1			#REF!	NON	3	0	0	0	0	2	1
400		88.4575	2	23.7	2	1	2	1	1			#REF!	NON	7	0	0	0	0	2	1
401		51.0603	2	34.6	2	2	2	3	1	OUI	#REF!	#REF!	NON	8	1	1	0	2	1	3
402		49.4795	2	25.7	2	1	2	1	1			#REF!	NON	6	0	0	0	0	2	1
403		80.874	1	29.8	2	2	2	2	2	OUI	#REF!	#REF!	NON	9	1	1	0	2	1	3
404		39.3781	2	41.4	2	1	2	1	1			#REF!	NON	4	0	0	0	0	2	1
405		86.3589	1	22.9	2	1	2	2	1			#REF!	OUI	16	0	1	0	1	1	2
406		56.4986	2	27.8	2	1	2	2	1			#REF!	NON	5	0	0	0	0	2	1
407		36.5205	2	22.1	2	1	2	1	1			#REF!	NON	6	0	0	0	0	2	1
408		35.9781	1	33.6	2	1	2	1	1			#REF!	NON	3	0	0	0	0	2	1
409		49.9808	1	28.1	2	1	2	2	1			#REF!	NON	7	0	0	0	0	2	1
410		64.4712	1	27.1	2	1	2	2	1			#REF!	NON	5	0	0	0	0	2	1
411		47.6575	2	30.4	2	1	2	2	1			#REF!	NON	8	0	0	0	0	2	1
412		68.0904	2	26.3	2	2	2	1	1			#REF!	NON	6	0	0	0	0	2	1
413		84.4247	1	26.7	2	1	2	1	1			#REF!	NON	8	0	0	0	0	2	1	90
414		81.3288	2	30.5	2	2	2	2	1	NON	#REF!	#REF!	NON	7	1	0	0	1	2	3
415		59.6219	2	27.8	2	1	2	2	1			#REF!	PAS FAITE	4	0	0	0	0	2	1
416		68.3671	2	39.9	2	1	2	1	1			#REF!	PAS FAITE	8	0	0	0	0	2	1
417		49.8356	1	26.1	2	1	1	1	1			#REF!	NON	7	0	0	0	0	2	1
418		53.8986	1	21.3	2	1	2	1	1			#REF!	NON	4	0	0	0	0	2	1
419		66.2466	2	32.1	2	1	2	1	1			#REF!	OUI	9	0	0	0	0	1	2
420		52.863	1	21.5	2	1	2	1	1			#REF!	NON	4	0	0	0	0	2	1
421		70.1123	2	26.1	2	1	2	1	1			#REF!	NON	6	0	0	0	0	2	1
422		48.6521	2	27.8	2	1	2	1	1			#REF!	NON	2	0	0	0	0	2	1
423		44.5452	2	26	2	1	2	2	1			#REF!	NON	4	0	0	0	0	2	1
424		65.9781	2	23.5	2	2	2	3	1	NON	#REF!	#REF!	OUI (susp)	9	2	0	0	2	2	3
425		34.9123	2	31.2	2	1	2	1	1			#REF!	NON	5	0	0	0	0	2	1
426		51.1753	1	27.7	2	1	2	1	1			#REF!	NON	4	0	0	0	0	2	1
427		32.8932	2	27.1	2	2	2	1	1			#REF!	NON	7	0	0	0	0	2	1
428		84.0329	2	24.9	2	1	2	1	1			#REF!	PAS FAITE	5	0	0	0	0	2	1
429		80.3178	1	30.5	2	1	2	3	1			#REF!	NON	13	0	0	0	0	2	1
430		45.1808	2	22.9	2	2	2	1	2			#REF!	NON	4	0	0	0	0	2	1
431		55.8548	2	28.7	2	1	2	3	1	OUI	#REF!	#REF!	NON	10	1	1	1	3	1	3
432		67.0904	1	29	2	1	1	3	1	OUI	#REF!	#REF!	NON	8	0	1	0	1	1	3
433		39.9534	1	22.4	2	1	2	2	1	NON	#REF!	#REF!	NON	6	1	0	0	1	2	3
434		51.5014	2	26.3	2	1	2	2	1			#REF!	PAS FAITE	5	0	0	1	1	2	1
435		75.5041	2	25.7	2	1	1	1	1			#REF!	NON	16	0	0	0	0	2	1
436		59.5753	1	32.5	2	1	2	1	1			#REF!	PAS FAITE	10	0	0	0	0	2	1
437		38.2274	2	23.5	2	1	2	1	1			#REF!	NON	5	0	0	0	0	2	1
438		74.0822	2	18.1	2	1	2	1	1			#REF!	NON	3	0	0	0	0	2	1
439		80.8795	2	27.8	2	1	2	3	1	NA	#REF!	#REF!	NON	11	1	0	1	2	2	3
440		28.8301	2	26.2	2	1	2	1	1			#REF!	NON	4	0	0	0	0	2	1
441		41.337	1	25.1	2	1	2	1	1			#REF!	NON	5	0	0	0	0	2	1
442		83.8959	1	21.3	2	2	2	3	2	DOUTE	#REF!	#REF!	DOUTE	7	1	1	1	3	2	3
443		34.6274	2	28.4	2	1	2	1	1			#REF!	NON	6	0	0	0	0	2	1
444		62.6	2	23.4	2	1	2	2	1			#REF!	PAS FAITE	7	0	0	0	0	2	1
445		45.6521	2	27.4	2	2	2	3	2	OUI	#REF!	#REF!	NON	10	1	1	1	3	1	3
446		46.6027	1	27.9	2	2	2	2	1			#REF!	NON	4	0	0	0	0	2	1
447		49.7205	1	21.2	2	1	2	1	1			#REF!	NON	6	0	0	0	0	2	1
448		57.5534	2	NA	2	1	2	2	1			#REF!	DOUTE	9	0	0	1	1	2	1
449		55.3973	1	26	2	1	2	3	1	NON	#REF!	#REF!	NON	8	1	0	0	1	2	3
450		60.2712	1	NA	2	2	2	1	1	NON	#REF!	#REF!	OUI	8	1	0	0	1	1	2
451		39.337	1	30	2	1	2	1	1			#REF!	NON	9	0	0	0	0	2	1
452		81.4822	2	30.7	2	1	2	1	1			#REF!	PAS FAITE	6	0	0	0	0	2	1
453		47.2137	1	23.1	2	1	2	1	1			#REF!	NON	4	0	0	0	0	2	1
454		61.6959	1	27	2	2	2	1	1			#REF!	NON	3	0	0	0	0	2	1
455		75.2548	2	43.4	2	1	1	1	1			#REF!	PAS FAITE	8	0	0	0	0	2	1
456		65.9233	1	24.1	2	1	2	1	1			#REF!	PAS FAITE	5	0	0	0	0	2	1
457	CCKite ttt conservativement 2x !! (2 mois avant et 3 sem avant)	86.4685	1	33.4	1	1	2	3	1	OUI	#REF!	#REF!	NON	14	1	2	1	4	1	3
458		83.4932	2	24	2	2	2	2	1	NON	#REF!	#REF!	NON	9	1	0	0	1	2	3
459		70.2767	1	23.1	2	1	1	1	1			#REF!	PAS FAITE	9	0	0	0	0	2	1
460		21.8055	1	27.4	2	1	2	1	1			#REF!	NON	5	0	0	0	0	2	1
461		51.8	2	28.6	2	1	2	1	1			#REF!	PAS FAITE	8	0	0	0	0	2	1
462		35.2795	1	40.3	2	1	2	3	2			#REF!	NON	8	0	0	0	0	2	1
463		75.9753	2	31.6	2	2	2	3	1	NON	#REF!	#REF!	NON	16	1	0	0	1	2	3
464		73.4411	2	29.8	2	1	2	1	1			#REF!	PAS FAITE	9	0	0	1	1	2	1
465		75.1644	2	24.5	2	2	2	3	2	OUI	#REF!	#REF!	NON	10	1	2	1	4	1	3
466		46.1973	1	30.9	2	1	2	1	1	OUI	#REF!	#REF!	OUI	11	1	1	0	2	1	2	100
467		82.0247	2	16.9	2	1	2	3	1	OUI	#REF!	#REF!	NON	12	1	1	0	2	1	3
468		-15.2438	1	36.2	2	1	2	2	1	OUI	#REF!	#REF!	OUI	9	1	1	0	2	1	2
469		40.4438	1	22.6	2	1	2	1	1			#REF!	OUI	7	0	1	0	1	1	2
470		61.8274	1	35.8	2	1	2	3	1	OUI	#REF!	#REF!	NON	12	1	1	0	2	1	3
471		56.7534	2	24.7	2	1	2	2	1			#REF!	NON	5	0	0	0	0	2	1
472		96.4575	1	NA	2	1	1	2	1			#REF!	DOUTE	11	0	0	1	1	2	1
473		56.8767	1	26.9	2	1	2	1	1			#REF!	NON	4	0	0	0	0	2	1
474		37.389	2	19.4	2	1	2	2	2			#REF!	NON	7	0	0	0	0	2	1
475		50.8767	1	29.3	2	1	2	1	1	NON	#REF!	#REF!	DOUTE	9	1	1	0	2	2	2
476		50.2822	1	33.8	2	1	2	1	2			#REF!	NON	3	0	0	0	0	2	1
477		66.2795	1	21.4	2	1	2	3	1			#REF!	NON	8	0	1	0	1	1	3
478		81.5452	2	22.4	2	1	2	1	1			#REF!	NON	8	0	0	0	0	2	1
479		36.9068	2	23.7	2	2	2	3	2	OUI	#REF!	#REF!	OUI	8	1	2	0	3	1	3
480		66.5507	1	27.9	2	1	2	3	2			#REF!	NON	6	0	1	0	1	1	3
481		34.0466	2	23.5	2	1	2	3	2	OUI	#REF!	#REF!	NON	5	1	1	0	2	1	3
482		35.7205	1	36.1	2	1	2	2	1			#REF!	OUI	10	0	1	1	2	1	2
483		79.2767	1	28.1	2	2	2	3	2	OUI	#REF!	#REF!	NON	17	1	1	0	2	1	3
484		47.411	2	28.4	2	1	2	1	1	OUI	#REF!	#REF!	OUI	5	1	1	0	2	1	2
485		74.8658	1	32	2	1	2	2	2			#REF!	NON	4	0	0	0	0	2	1
486		38.8575	1	32.4	2	1	2	2	2			#REF!	OUI	9	0	1	0	1	1	2
487		56.5397	1	32.7	2	2	2	2	2			#REF!	OUI	7	0	1	0	1	1	2
488		26.4384	1	37.1	2	1	2	3	2	OUI	#REF!	#REF!	NON	3	1	1	0	2	1	3
489		55.9644	2	23.1	2	1	2	1	1			#REF!	NON	3	0	0	0	0	2	1
490		70.1699	1	22.7	2	2	2	2	2	NON	#REF!	#REF!	NON	6	1	0	0	1	2	3
491		44.2329	2	28.1	2	1	2	1	1			#REF!	PAS FAITE	5	0	0	0	0	2	1
492	connu pour coliques biliaires	50.1644	1	29.7	2	1	2	1	1			#REF!	OUI	15	0	1	0	1	1	2
493		39.0712	2	28.1	2	1	2	2	2	NON	#REF!	#REF!	NON	7	1	0	0	1	2	3
494		45.3671	1	22.3	2	1	1	1	1			#REF!	NON	4	0	0	0	0	2	1
495		31.3534	2	26.3	2	1	2	1	1			#REF!	NON	3	0	0	0	0	2	11
496		50.7644	1	32.5	2	1	2	1	2			#REF!	NON	7	0	0	0	0	2	1
497	connu pour coliques biliaires	31.6027	2	37.9	2	1	2	1	2			#REF!	PAS FAITE	4	0	0	0	0	2	1
498	Drépanocytose	27.4301	1	22	2	1	2	3	2			#REF!	PAS FAITE	6	0	0	1	1	2	3
499		86.4	2	22	2	1	2	1	1			#REF!	NON	7	0	0	0	0	2	1
500		32.8849	2	25	2	1	2	1	1			#REF!	NON	3	0	0	0	0	2	1
501		55.6521	1	20	2	1	2	1	1			#REF!	NON	5	0	0	0	0	2	1
502		69.7397	1	48	2	1	2	1	1			#REF!	PAS FAITE	8	0	0	0	0	2	1	110
503		41.5205	1	25	2	1	2	2	1	NON	#REF!	#REF!	NON	4	1	0	0	1	2	3
504		49.4192	1	26	2	1	2	1	1			#REF!	NON	2	0	0	0	0	2	1
505		29.674	1	30	2	1	2	2	1	NON	#REF!	#REF!	PAS FAITE	6	1	0	0	1	2	1
506		64.2219	1	23	2	1	2	1	1			#REF!	NON	5	0	0	0	0	2	1
507		67.8247	2	NA	2	1	2	2	2			#REF!	NON	12	0	0	0	0	2	1
508		55.5342	2	37	2	1	1	1	1			#REF!	NON	9	0	0	0	0	2	1
509		82.4521	1	20	2	1	2	2	1	NON	#REF!	#REF!	NON	11	1	0	0	1	2	3
510		39.8767	2	22.9	2	1	2	3	2	NON	#REF!	#REF!	NON	8	1	0	0	1	2	3
511		32.6027	2	25.9	2	1	1	1	1			#REF!	NON	4	0	0	0	0	2	1
512		63.4603	1	22.9	2	1	2	1	1			#REF!	NON	11	0	0	0	0	2	1
513		72.7945	1	32.1	2	1	2	2	2	NON	#REF!	#REF!	NON	6	1	0	0	1	2	3
514		50.3068	1	28.3	2	1	2	2	2			#REF!	NON	3	0	0	0	0	2	1
515		45.6247	2	25.8	2	1	2	1	1			#REF!	PAS FAITE	9	0	0	0	0	2	1
516		67.9644	1	26.3	2	1	2	1	1			#REF!	NON	6	0	0	0	0	2	1
517		29.1096	1	33.2	2	1	2	2	2			#REF!	NON	6	0	0	0	0	2	1
518		62.7781	1	53.2	2	1	1	3	1	OUI	#REF!	#REF!	PAS FAITE	16	1	1	0	2	1	3
519		85.8767	2	28.4	2	1	2	1	1			#REF!	PAS FAITE	14	0	0	0	0	2	1
520		34.4849	1	20	2	1	2	2	2	NON	#REF!	#REF!	DOUTE	4	1	0	0	1	2	2
521		38.0712	1	28	2	1	2	1	2			#REF!	NON	6	0	0	0	0	2	1
522		21.5808	1	26.2	2	1	2	2	2	OUI	#REF!	#REF!	NON	8	1	1	0	2	1	3
523		74.5041	1	23	2	1	2	1	2	OUI	#REF!	#REF!	OUI	8	1	1	0	2	1	2
524		54.0548	1	21.8	2	1	2	2	2			#REF!	NON	5	0	0	0	0	2	1
525		58.5041	1	31.2	2	1	2	1	2			#REF!	NON	6	0	0	0	0	2	1
526		45.3315	2	27	2	1	2	2	1			#REF!	NON	12	0	0	0	0	2	1
527		26.3781	2	19.1	2	1	2	1	1			#REF!	NON	3	0	0	0	0	2	1
528		48.9589	2	25.6	2	1	2	1	1			#REF!	NON	4	0	0	0	0	2	1
529		71.3644	1	25.7	2	2	2	3	2	OUI	#REF!	#REF!	NON	9	1	1	0	2	1	3
530		47.8932	2	22	2	1	2	2	1			#REF!	NON	3	0	0	0	0	2	1
531		43.3452	1	18.3	2	2	2	3	2	NON	#REF!	#REF!	NON	11	2	0	0	2	2	3
532		49.6959	2	NA	2	1	2	1	1	NON	#REF!	#REF!	NON	4	1	0	0	1	2	3
533		35.0658	1	19.8	2	1	2	1	1			#REF!	NON	5	0	0	0	0	2	1
534		24.7699	1	21.8	2	2	2	1	1	OUI	#REF!	#REF!	OUI	6	1	2	0	3	1	2
535		23.737	1	32.8	2	1	2	2	2	NON	#REF!	#REF!	SUSP	11	1	0	0	1	2	2
536		37.0356	1	30	2	2	2	2	2			#REF!	NON	3	0	0	0	0	2	1
537		47.4082	1	32	2	1	2	2	2	OUI	#REF!	#REF!	NON	13	1	1	0	2	1	3
538		40.1699	2	22.6	2	1	2	3	2			#REF!	NON	8	0	0	1	1	2	3
539		41.5096	1	29.4	2	1	2	1	1			#REF!	NON	2	0	0	0	0	2	1
540		25.6247	1	26	2	1	2	2	2			#REF!	NON	6	0	0	0	0	2	1
541		32.6274	1	34	2	2	2	2	2			#REF!	NON	4	0	0	0	0	2	1
542		32.4027	2	32.1	2	1	2	2	1			#REF!	NON	4	0	0	0	0	2	1
543		42.3918	1	31.6	2	1	2	3	1			#REF!	OUI	7	0	1	0	1	1	2	120
544		88.8986	1	26.1	2	2	1	3	1	OUI	#REF!	#REF!	NON	17	0	1	0	1	1	3
545		57.0384	1	29.1	2	1	2	2	2	OUI	#REF!	#REF!	NON	11	1	1	0	2	1	2
546		29.9699	1	37.3	2	1	2	2	2	OUI	#REF!	#REF!	OUI	26	1	1	0	2	1	2
547		65.937	2	28.4	2	2	2	3	2	OUI	#REF!	#REF!	OUI	7	1	2	0	3	1	3
548		87.3452	2	27.1	2	1	2	2	1			#REF!	OUI	16	0	0	0	0	1	2
549		29.0493	1	32.1	2	1	2	2	1	OUI	#REF!	#REF!	OUI	7	1	1	0	2	1	2
550		44.7781	2	29.4	2	1	2	2	1	NON	#REF!	#REF!	SUSP	4	1	0	0	1	2	2
551		28.8493	1	21	2	1	2	1	1			#REF!	NON	4	0	0	0	0	2	1
552	PA biliaire (confirmée par CT ext)	79.7863	2	27.6	2	1	2	3	1			#REF!	NON	7	0	0	0	0	2	1
553		36.0959	1	28	2	1	2	3	2	OUI	#REF!	#REF!	NON	5	1	1	0	2	1	3	same session EUS/ERCP
554		52.2603	1	22.3	2	1	2	2	1	OUI	#REF!	#REF!	NON	5	1	1	0	2	1	2	same session EUS/ERCP
555		57.8164	2	26.7	2	1	2	1	2	OUI	#REF!	#REF!	OUI	9	1	1	0	2	1	2	same session EUS/ERCP
556		20.9644	1	30.3	2	1	2	3	2	OUI	#REF!	#REF!	NON	6	1	1	0	2	1	3
557		89.7534	2	18.9	2	2	2	3	2	OUI	#REF!	#REF!	NON	13	1	1	0	2	1	3	same session EUS/ERCP
558		77.1068	1	30	2	1	2	3	1	OUI	#REF!	#REF!	NON	15	1	1	2	4	1	3
559		35.8932	1	20.3	2	2	2	3	2	OUI	#REF!	#REF!	NON	16	1	2	0	3	1	3	same session EUS/ERCP
560		70.2247	2	27.1	2	1	2	1	1			#REF!	NON	3	0	0	0	0	2	1
561		76.6137	2	27.4	2	1	2	3	1	NON	#REF!	#REF!	NON	8	1	0	0	1	2	3
562		58.7233	2	32.7	2	1	2	1	1	NON	#REF!	#REF!	PAS FAITE	15	1	0	0	1	2	1
563		82.0192	2	33.4	2	1	1	1	1			#REF!	NON	7	0	0	0	0	2	1
564		39.3644	2	20.3	2	1	2	1	1			#REF!	PAS FAITE	5	0	0	0	0	2	1
565		84.5397	1	24.5	2	1	2	1	1	NON	#REF!	#REF!	PAS FAITE	9	1	0	0	1	2	1
566		56.1534	1	33.6	2	1	2	2	1			#REF!	NON	10	0	0	0	0	2	1
567		80.5753	1	22.9	2	1	2	1	1			#REF!	NON	8	0	0	0	0	2	1
568		59.9616	1	36.1	2	1	1	1	1			#REF!	NON	9	0	0	0	0	2	1
569		50.1123	2	30.8	2	1	2	1	1			#REF!	PAS FAITE	8	0	0	0	0	2	1
570		37.9616	1	21.9	2	1	2	1	1			#REF!	NON	8	0	0	0	0	2	1
571		44.9507	1	30.9	2	1	2	1	1			#REF!	PAS FAITE	10	0	0	0	0	2	1
572		49.9671	2	24.2	2	1	2	1	1			#REF!	NON	5	0	0	0	0	2	1
573		77.0466	1	26	2	1	2	1	2			#REF!	NON	8	0	0	0	0	2	1
574		40.0055	2	45	2	2	2	2	2	NON	#REF!	#REF!	PAS FAITE	9	1	0	0	1	2	3
575		48.5397	2	30	2	2	2	1	1			#REF!	NON	6	0	0	0	0	2	1
576		76.7205	2	27	2	1	2	3	2	OUI	#REF!	#REF!	NON	11	1	1	0	2	1	3
577		51.0164	1	41	2	1	2	2	1	OUI	#REF!	#REF!	NON	10	1	1	0	2	1	3
578		37.274	1	28.7	2	1	1	1	1			#REF!	PAS FAITE	6	0	0	0	0	2	1
579		64.3397	1	44.3	2	1	2	1	2	OUI	#REF!	#REF!	NON	16	1	1	0	2	1	3
580		73.1014	2	22.3	2	2	2	2	2	NON	#REF!	#REF!	DOUTE	16	2	2	0	4	1	3
581		86.4274	1	27.8	2	2	2	2	2	NON	#REF!	#REF!	NON	17	1	0	0	1	2	3
582		72.6219	2	31.1	2	1	1	3	1			#REF!	NON	11	0	0	0	0	2	1
583		85.9425	1	24.2	2	1	2	3	2	NON	#REF!	#REF!	NON	14	1	0	0	1	2	3
584		54.5342	2	33.5	2	1	2	1	1			#REF!	PAS FAITE	6	0	0	0	0	2	1
585		36.8384	2	28.1	2	1	2	1	1		#REF!	#REF!	PAS FAITE	7	0	0	0	0	2	1
586		51.6082	1	25.5	2	1	2	1	1		#REF!	#REF!	NON	4	0	0	0	0	2	1
587		71.6849	1	31.2	2	1	2	1	1		#REF!	#REF!	NON	6	0	0	0	0	2	1
588		85.0932	2	27.7	2	1	2	2	1		#REF!	#REF!	NON	11	0	0	0	0	2	1
589		28.4192	2	23.1	1	1	2	1	1		#REF!	#REF!	NON	6	0	0	0	0	2	1
590		66.2438	1	15.6	2	1	2	2	2		#REF!	#REF!	NON	6	0	0	0	0	2	1
591		57.1562	2	30.1	2	1	2	1	1		#REF!	#REF!	NON	6	0	0	0	0	2	1
592		48.5589	1	33.3	2	1	2	1	1		#REF!	#REF!	NON	9	0	0	0	0	2	1
593		37.8356	1	27.3	2		2	1	2		#REF!	#REF!	NON	4	0	0	0	0	2	1	126
594		88.4548	2	22.1	2	1	2	2	1	OUI	#REF!	#REF!	PAS FAITE	18	1	1	0	2	1	3
595		35.3151	2	23.4	2	1	2	3	1	NON	#REF!	#REF!	NON	11	1	1	0	2	1	3
596		64.1315	2	32.9	2	1	2	2	2	NON	#REF!	#REF!	NON	11	1	0	0	1	2	3
597		76.8192	2	27.4	2	1	2	2	2	NON	#REF!	#REF!	NON	15	1	0	0	1	2	3
598		83.2356	2	25.8	2	1	2	3	2	OUI	#REF!	#REF!	NON	14	1	1	0	2	1	3
599		80.8164	1	28.6	2	1	2	3	2	OUI	#REF!	#REF!	NON	15	1	1	0	2	1	3
600		53.5836	1	28.4	2	1	2	1	2	NON	#REF!	#REF!	NON	5	1	0	0	1	2	3
601		59.1945	2	23.1	2	1	2	2	2	OUI	#REF!	#REF!	NON	15	1	1	0	2	1	3
602		60.9973	2	31	2	1	2	3	2	OUI	#REF!	#REF!	NON	13	1	1	0	2	1	3
603		28.5918	1	23.7	2	1	2	2	1	NON	#REF!	#REF!	NON	5	1	0	0	1	2	3
604		39.4219	2	26.5	2	1	2	3	2	OUI	#REF!	#REF!	NON	9	1	1	0	2	1	3
605		73.1973	1	NA	2	2	2	1	2			#REF!	PAS FAITE	7	0	0	0	0	2	1
606		45.9534	1	34.5	2	1	2	2	2	NON	#REF!	#REF!	NON	10	1	0	0	1	2	3
607		71.389	1	32.9	2	2	2	1	2			#REF!	NON	4	0	0	0	0	2	1
608		0	2	30.9	2	1	2	1	2	NON	#REF!	#REF!	NON	8	1	0	0	1	2	3
609		25.4548	1	28.2	2	1	2	2	2	OUI	#REF!	#REF!	NON	5	1	1	0	2	1	3
610		57.3205	1	34.4	2	1	2	1	2	NON	#REF!	#REF!	NON	13	1	0	0	1	2	3
611		84.9096	1	24.8	2	2	2	3	1	NON	#REF!	#REF!	NON	8	1	0	0	1	2	3
612		54.4438	1	19.9	2	1	2	3	2	NON	#REF!	#REF!	NON	11	0	0	0	0	2	3
613		0									#REF!	#REF!
614		0									#REF!	#REF!
615		0									#REF!	#REF!						461
616		0									#REF!	#REF!		8.63562	242	175	44	0.753268
617		0									#REF!	#REF!		6.43694				0.969926
618		0									#REF!	#REF!
619		0									#REF!	#REF!
620		0									#REF!	#REF!
621		0									#REF!	#REF!
622		0									#REF!	#REF!
623		0									#REF!	#REF!
624		0									#REF!	#REF!
625		0									#REF!	#REF!
626		0									#REF!	#REF!
627		0									#REF!	#REF!
628		0									#REF!	#REF!
629		0									#REF!	#REF!
630		0									#REF!	#REF!
631		0									#REF!	#REF!
632		0									#REF!	#REF!
633		0									#REF!	#REF!
634		0									#REF!	#REF!
635		0									#REF!	#REF!
636		0									#REF!	#REF!
637		0									#REF!	#REF!
638		0									#REF!	#REF!
639		0									#REF!	#REF!
640		0									#REF!	#REF!
641		0									#REF!	#REF!
642		0									#REF!	#REF!
643		0									#REF!	#REF!
644		0									#REF!	#REF!
645		0									#REF!	#REF!
646		0									#REF!	#REF!
647		0									#REF!	#REF!
648		0									#REF!	#REF!
649		0									#REF!	#REF!
650		0									#REF!	#REF!
651		0									#REF!	#REF!
652		0									#REF!	#REF!
653		0									#REF!	#REF!
654		0									#REF!	#REF!
655		0									#REF!	#REF!
656		0									#REF!	#REF!
657		0									#REF!	#REF!
658		0									#REF!	#REF!
659		0									#REF!	#REF!
660		0									#REF!	#REF!
661		0									#REF!	#REF!
662		0									#REF!	#REF!
663		0									#REF!	#REF!
664		0									#REF!	#REF!
665		0									#REF!	#REF!
666		0									#REF!	#REF!
667		0									#REF!	#REF!
668		0									#REF!	#REF!
669		0									#REF!	#REF!		1
670		0									#REF!	#REF!		1
671		0									#REF!	#REF!		1				0
672		0									#REF!	#REF!		1				0
673		0									#REF!	#REF!		1				0
674		0									#REF!	#REF!		1				0
675		0									#REF!	#REF!		1				0
676		0									#REF!	#REF!		1				0
677		0									#REF!	#REF!		1				0
678		0									#REF!	#REF!		1				0
679		0									#REF!	#REF!		1				0
680		0									#REF!	#REF!		1				0
681		0									#REF!	#REF!		1				0
682		0									#REF!	#REF!		1				0
683		0									#REF!	#REF!		1				0
684		0									#REF!	#REF!		1				0
685		0									#REF!	#REF!		1				0
686		0									#REF!	#REF!		1				0
687		0									#REF!	#REF!		1				0
688		0									#REF!	#REF!		1				0
689		0									#REF!	#REF!		1				0
690		0									#REF!	#REF!		1				0
691		0									#REF!	#REF!		1				0
692		0									#REF!	#REF!		1				0
693		0									#REF!	#REF!		1				0
694		0									#REF!	#REF!		1				0
695		0									#REF!	#REF!		1				0
696		0									#REF!	#REF!		1				0
697		0									#REF!	#REF!		1				0
698		0									#REF!	#REF!		1				0
699		0									#REF!	#REF!		1				0
700		0									#REF!	#REF!		1				0
701		0									#REF!	#REF!		1				0
702		0									#REF!	#REF!		1				0
703		0									#REF!	#REF!		1				0
704		0									#REF!	#REF!		1				0
705		0									#REF!	#REF!		1				0
706		0									#REF!	#REF!		1				0
707		0									#REF!	#REF!		1				0
708		0									#REF!	#REF!		1				0
709		0									#REF!	#REF!		1				0
710		0									#REF!	#REF!		1				0
711		0									#REF!	#REF!		1				0
712		0									#REF!	#REF!		1				0
713		0									#REF!	#REF!		1				0
714		0									#REF!	#REF!		1				0
715		0									#REF!	#REF!		1				0
716		0									#REF!	#REF!		1				0
717		0									#REF!	#REF!		1				0
718		0									#REF!	#REF!		1				0
719		0									#REF!	#REF!		1				0
720		0									#REF!	#REF!		1				0
721		0									#REF!	#REF!		1				0
722		0									#REF!	#REF!		1				0
723		0									#REF!	#REF!		1				0
724		0									#REF!	#REF!		1				0
725		0									#REF!	#REF!		1				0
726		0									#REF!	#REF!		1				0
727		0									#REF!	#REF!		1				0
728		0									#REF!	#REF!		1				0
729		0									#REF!	#REF!		1				0
730		0									#REF!	#REF!		1				0
731		0									#REF!	#REF!		1				0
732		0									#REF!	#REF!		1				0
733		0									#REF!	#REF!		1				0
734		0									#REF!	#REF!		1				0
735		0									#REF!	#REF!		1				0
736		0									#REF!	#REF!		1				0
737		0									#REF!	#REF!		1				0
738		0									#REF!	#REF!		1				0
739		0									#REF!	#REF!		1				0
740		0									#REF!	#REF!		1				0
741		0									#REF!	#REF!		1				0
742		0									#REF!	#REF!		1				0
743		0									#REF!	#REF!		1				0
744		0									#REF!	#REF!		1				0
745		0									#REF!	#REF!		1				0
746		0									#REF!	#REF!		1				0
747		0									#REF!	#REF!		1				0
748		0									#REF!	#REF!		1				0
749		0									#REF!	#REF!		1				0
750		0									#REF!	#REF!		1				0
751		0									#REF!	#REF!		1				0
752		0									#REF!	#REF!		1				0
753		0									#REF!	#REF!		1				0
754		0									#REF!	#REF!		1				0
755		0									#REF!	#REF!		1				0
756		0									#REF!	#REF!		1				0
757		0									#REF!	#REF!		1				0
758		0									#REF!	#REF!		1				0
759		0									#REF!	#REF!		1				0
760		0									#REF!	#REF!		1				0
761		0									#REF!	#REF!		1				0
762		0									#REF!	#REF!		1				0
763		0									#REF!	#REF!		1				0
764		0									#REF!	#REF!		1				0
765		0									#REF!	#REF!		1				0
766		0									#REF!	#REF!		1				0
767		0									#REF!	#REF!		1				0
768		0									#REF!	#REF!		1				0
769		0									#REF!	#REF!		1				0
770		0									#REF!	#REF!		1				0
771		0									#REF!	#REF!		1				0
772		0									#REF!	#REF!		1				0
773		0									#REF!	#REF!		1				0
774		0									#REF!	#REF!		1				0
775		0									#REF!	#REF!		1				0
776		0									#REF!	#REF!		1				0
777		0									#REF!	#REF!		1				0
778		0									#REF!	#REF!		1				0
779		0									#REF!	#REF!		1				0
780		0									#REF!	#REF!		1				0
781		0									#REF!	#REF!		1				0
782		0									#REF!	#REF!		1				0
783		0									#REF!	#REF!		1				0
784		0									#REF!	#REF!		1				0
785		0									#REF!	#REF!		1				0
786		0									#REF!	#REF!		1				0
787		0									#REF!	#REF!		1				0
788		0									#REF!	#REF!		1				0
789		0									#REF!	#REF!		1				0
790		0									#REF!	#REF!		1				0
791		0									#REF!	#REF!		1				0
792		0									#REF!	#REF!		1				0
793		0									#REF!	#REF!		1				0
794		0									#REF!	#REF!		1				0
795		0									#REF!	#REF!		1				0
796		0									#REF!	#REF!		1				0
797		0									#REF!	#REF!		1				0
798		0									#REF!	#REF!		1				0
799		0									#REF!	#REF!		1				0
800		0									#REF!	#REF!		1				0
801		0									#REF!	#REF!		1				0
802		0									#REF!	#REF!		1				0
803		0									#REF!	#REF!		1				0
804		0									#REF!	#REF!		1				0
805		0									#REF!	#REF!		1				0
806		0									#REF!	#REF!		1				0
807		0									#REF!	#REF!		1				0
808		0									#REF!	#REF!		1				0
809		0									#REF!	#REF!		1				0
810		0									#REF!	#REF!		1				0
811		0									#REF!	#REF!		1				0
812		0									#REF!	#REF!		1				0
813		0									#REF!	#REF!		1				0
814		0									#REF!	#REF!		1				0
815		0									#REF!	#REF!		1				0
816		0									#REF!	#REF!		1				0
817		0									#REF!	#REF!		1				0
818		0									#REF!	#REF!		1				0
819		0									#REF!	#REF!		1				0
820		0									#REF!	#REF!		1				0
821		0									#REF!	#REF!		1				0
822		0									#REF!	#REF!		1				0
823		0									#REF!	#REF!		1				0
824		0									#REF!	#REF!		1				0
825		0									#REF!	#REF!		1				0
826		0									#REF!	#REF!		1				0
827		0									#REF!	#REF!		1				0
828		0									#REF!	#REF!		1				0
829		0									#REF!	#REF!		1				0
830		0									#REF!	#REF!		1				0
831		0									#REF!	#REF!		1				0
832		0									#REF!	#REF!		1				0
833		0									#REF!	#REF!		1				0
834		0									#REF!	#REF!		1				0
835		0									#REF!	#REF!		1				0
836		0									#REF!	#REF!		1				0
837		0									#REF!	#REF!		1				0
838		0									#REF!	#REF!		1				0
839		0									#REF!	#REF!		1				0
840		0									#REF!	#REF!		1				0
841		0									#REF!	#REF!		1				0
842		0									#REF!	#REF!		1				0
843		0									#REF!	#REF!		1				0
844		0									#REF!	#REF!		1				0
845		0									#REF!	#REF!		1				0
846		0									#REF!	#REF!		1				0
847		0									#REF!	#REF!		1				0
848		0									#REF!	#REF!		1				0
849		0									#REF!	#REF!		1				0
850		0									#REF!	#REF!		1				0
851		0									#REF!	#REF!		1				0
852		0									#REF!	#REF!		1				0
853		0									#REF!	#REF!		1				0
854		0									#REF!	#REF!		1				0
855		0									#REF!	#REF!		1				0
856		0									#REF!	#REF!		1				0
857		0									#REF!	#REF!		1				0
858		0									#REF!	#REF!		1				0
859		0									#REF!	#REF!		1				0
860		0									#REF!	#REF!		1				0
861		0									#REF!	#REF!		1				0
862		0									#REF!	#REF!		1				0
863		0									#REF!	#REF!		1				0
864		0									#REF!	#REF!		1				0
865		0									#REF!	#REF!		1				0
866		0									#REF!	#REF!		1				0
867		0									#REF!	#REF!		1				0
868		0									#REF!	#REF!		1				0
869		0									#REF!	#REF!		1				0
870		0									#REF!	#REF!		1				0
871		0									#REF!	#REF!		1				0
872		0									#REF!	#REF!		1				0
873		0									#REF!	#REF!		1				0
874		0									#REF!	#REF!		1				0
875		0									#REF!	#REF!		1				0
876		0									#REF!	#REF!		1				0
877		0									#REF!	#REF!		1				0
878		0									#REF!	#REF!		1				0
879		0									#REF!	#REF!		1				0
880		0									#REF!	#REF!		1				0
881		0									#REF!	#REF!		1				0
882		0									#REF!	#REF!		1				0
883		0									#REF!	#REF!		1				0
884		0									#REF!	#REF!		1				0
885		0									#REF!	#REF!		1				0
886		0									#REF!	#REF!		1				0
887		0									#REF!	#REF!		1				0
888		0									#REF!	#REF!		1				0
889		0									#REF!	#REF!		1				0
890		0									#REF!	#REF!		1				0
891		0									#REF!	#REF!		1				0
892		0									#REF!	#REF!		1				0
893		0									#REF!	#REF!		1				0
894		0									#REF!	#REF!		1				0
895		0									#REF!	#REF!		1				0
896		0									#REF!	#REF!		1				0
897		0									#REF!	#REF!		1				0
898		0									#REF!	#REF!		1				0
899		0									#REF!	#REF!		1				0
900		0									#REF!	#REF!		1				0
901		0									#REF!	#REF!		1				0
902		0									#REF!	#REF!		1				0
903		0									#REF!	#REF!		1				0
904		0									#REF!	#REF!		1				0
905		0									#REF!	#REF!		1				0
906		0									#REF!	#REF!		1				0
907		0									#REF!	#REF!		1				0
908		0									#REF!	#REF!		1				0
909		0									#REF!	#REF!		1				0
910		0									#REF!	#REF!		1				0
911		0									#REF!	#REF!		1				0
912		0									#REF!	#REF!		1				0
913		0									#REF!	#REF!		1				0
914		0									#REF!	#REF!		1				0
915		0									#REF!	#REF!		1				0
916		0									#REF!	#REF!		1				0
917		0									#REF!	#REF!		1				0
918		0									#REF!	#REF!		1				0
919		0									#REF!	#REF!		1				0
920		0									#REF!	#REF!		1				0
921		0									#REF!	#REF!		1				0
922		0									#REF!	#REF!		1				0
923		0									#REF!	#REF!		1				0
924		0									#REF!	#REF!		1				0
925		0									#REF!	#REF!		1				0
926		0									#REF!	#REF!		1				0
927		0									#REF!	#REF!		1				0
928		0									#REF!	#REF!		1				0
929		0									#REF!	#REF!		1				0
930		0									#REF!	#REF!		1				0
931		0									#REF!	#REF!		1				0
932		0									#REF!	#REF!		1				0
933		0									#REF!	#REF!		1				0
934		0									#REF!	#REF!		1				0
935		0									#REF!	#REF!		1				0
936		0									#REF!	#REF!		1				0
937		0									#REF!	#REF!		1				0
938		0									#REF!	#REF!		1				0
939		0									#REF!	#REF!		1				0
940		0									#REF!	#REF!		1				0
941		0									#REF!	#REF!		1				0
942		0									#REF!	#REF!		1				0
943		0									#REF!	#REF!		1				0
944		0									#REF!	#REF!		1				0
945		0									#REF!	#REF!		1				0
946		0									#REF!	#REF!		1				0
947		0									#REF!	#REF!		1				0
948		0									#REF!	#REF!		1				0
949		0									#REF!	#REF!		1				0
950		0									#REF!	#REF!		1				0
951		0									#REF!	#REF!		1				0
952		0									#REF!	#REF!		1				0
953		0									#REF!	#REF!		1				0
954		0									#REF!	#REF!		1				0
955		0									#REF!	#REF!		1				0
956		0									#REF!	#REF!		1				0
957		0									#REF!	#REF!		1				0
958		0									#REF!	#REF!		1				0
959		0									#REF!	#REF!		1				0
960		0									#REF!	#REF!		1				0
961		0									#REF!	#REF!		1				0
962		0									#REF!	#REF!		1				0
963		0									#REF!	#REF!		1				0
964		0									#REF!	#REF!		1				0
965		0									#REF!	#REF!		1				0
966		0									#REF!	#REF!		1				0
967		0									#REF!	#REF!		1				0
968		0									#REF!	#REF!		1				0
969		0									#REF!	#REF!		1				0
970		0									#REF!	#REF!		1				0
971		0									#REF!	#REF!		1				0
972		0									#REF!	#REF!		1				0
973		0									#REF!	#REF!		1				0
974		0									#REF!	#REF!		1				0
975		0									#REF!	#REF!		1				0
976		0									#REF!	#REF!		1				0
977		0									#REF!	#REF!		1				0
978		0									#REF!	#REF!		1				0
979		0									#REF!	#REF!		1				0
980		0									#REF!	#REF!		1				0
981		0									#REF!	#REF!		1				0
982		0									#REF!	#REF!		1				0
983		0									#REF!	#REF!		1				0
984		0									#REF!	#REF!		1				0
985		0									#REF!	#REF!		1				0
986		0									#REF!	#REF!		1				0
987		0									#REF!	#REF!		1				0
988		0									#REF!	#REF!		1				0
989		0									#REF!	#REF!		1				0
990		0									#REF!	#REF!		1				0
991		0									#REF!	#REF!		1				0
992		0									#REF!	#REF!		1				0
993		0									#REF!	#REF!		1				0
994		0									#REF!	#REF!		1				0
995		0									#REF!	#REF!		1				0
996		0									#REF!	#REF!		1				0
997		0									#REF!	#REF!		1				0
998		0									#REF!	#REF!		1				0
999		0									#REF!	#REF!		1				0
1000		0									#REF!	#REF!		1				0
1001		0									#REF!	#REF!		1				0
1002		0									#REF!	#REF!		1				0
1003		0									#REF!	#REF!		1				0
1004		0									#REF!	#REF!		1				0
1005		0									#REF!	#REF!		1				0
1006		0									#REF!	#REF!		1				0
1007		0									#REF!	#REF!		1				0
1008		0									#REF!	#REF!		1				0
1009		0									#REF!	#REF!		1				0
1010		0									#REF!	#REF!		1				0
1011		0									#REF!	#REF!		1				0
1012		0									#REF!	#REF!		1				0
1013		0									#REF!	#REF!		1				0
1014		0									#REF!	#REF!		1				0
1015		0									#REF!	#REF!		1				0
1016		0									#REF!	#REF!		1				0
1017		0									#REF!	#REF!		1				0
1018		0									#REF!	#REF!		1				0
1019		0									#REF!	#REF!		1				0
1020		0									#REF!	#REF!		1				0
1021		0									#REF!	#REF!		1				0
1022		0									#REF!	#REF!		1				0
1023		0									#REF!	#REF!		1				0
1024		0									#REF!	#REF!		1				0
1025		0									#REF!	#REF!		1				0
1026		0									#REF!	#REF!		1				0
1027		0									#REF!	#REF!		1				0
1028		0									#REF!	#REF!		1				0
1029		0									#REF!	#REF!		1				0
1030		0									#REF!	#REF!		1				0
1031		0									#REF!	#REF!		1				0
1032		0									#REF!	#REF!		1				0
1033		0									#REF!	#REF!		1				0
1034		0									#REF!	#REF!		1				0
1035		0									#REF!	#REF!		1				0
1036		0									#REF!	#REF!		1				0
1037		0									#REF!	#REF!		1				0
1038		0									#REF!	#REF!		1				0
1039		0									#REF!	#REF!		1				0
1040		0									#REF!	#REF!		1				0
1041		0									#REF!	#REF!		1				0
1042		0									#REF!	#REF!		1				0
1043		0									#REF!	#REF!		1				0
1044		0									#REF!	#REF!		1				0
1045		0									#REF!	#REF!		1				0
1046		0									#REF!	#REF!		1				0
1047		0									#REF!	#REF!		1				0
1048		0									#REF!	#REF!		1				0
1049		0									#REF!	#REF!		1				0
1050		0									#REF!	#REF!		1				0
1051		0									#REF!	#REF!		1				0
1052		0									#REF!	#REF!		1				0
1053		0									#REF!	#REF!		1				0
1054		0									#REF!	#REF!		1				0
1055		0									#REF!	#REF!		1				0
1056		0									#REF!	#REF!		1				0
1057		0									#REF!	#REF!		1				0
1058		0									#REF!	#REF!		1				0
1059		0									#REF!	#REF!		1				0
1060		0									#REF!	#REF!		1				0
1061		0									#REF!	#REF!		1				0
1062		0									#REF!	#REF!		1				0
1063		0									#REF!	#REF!		1				0
1064		0									#REF!	#REF!		1				0
1065		0									#REF!	#REF!		1				0
1066		0									#REF!	#REF!		1				0
1067		0									#REF!	#REF!		1				0
1068		0									#REF!	#REF!		1				0
1069		0									#REF!	#REF!		1				0
1070		0									#REF!	#REF!		1				0
1071		0									#REF!	#REF!		1				0
1072		0									#REF!	#REF!		1				0
1073		0									#REF!	#REF!		1				0
1074		0									#REF!	#REF!		1				0
1075		0									#REF!	#REF!		1				0
1076		0									#REF!	#REF!		1				0
1077		0									#REF!	#REF!		1				0
1078		0									#REF!	#REF!		1				0
1079		0									#REF!	#REF!		1				0
1080		0									#REF!	#REF!		1				0
1081		0									#REF!	#REF!		1				0
1082		0									#REF!	#REF!		1				0
1083		0									#REF!	#REF!		1				0
1084		0									#REF!	#REF!		1				0
1085		0									#REF!	#REF!		1				0
1086		0									#REF!	#REF!		1				0
1087		0									#REF!	#REF!		1				0
1088		0									#REF!	#REF!		1				0
1089		0									#REF!	#REF!		1				0
1090		0									#REF!	#REF!		1				0
1091		0									#REF!	#REF!		1				0
1092		0									#REF!	#REF!		1				0
1093		0									#REF!	#REF!		1				0
1094		0									#REF!	#REF!		1				0
1095		0									#REF!	#REF!		1				0
1096		0									#REF!	#REF!		1				0
1097		0									#REF!	#REF!		1				0
1098		0									#REF!	#REF!		1				0
1099		0									#REF!	#REF!		1				0
1100		0									#REF!	#REF!		1				0
1101		0									#REF!	#REF!		1				0
1102		0									#REF!	#REF!		1				0
1103		0									#REF!	#REF!		1				0
1104		0									#REF!	#REF!		1				0
1105		0									#REF!	#REF!		1				0
1106		0									#REF!	#REF!		1				0
1107		0									#REF!	#REF!		1				0
1108		0									#REF!	#REF!		1				0
1109		0									#REF!	#REF!		1				0
1110		0									#REF!	#REF!		1				0
1111		0									#REF!	#REF!		1				0
1112		0									#REF!	#REF!		1				0
1113		0									#REF!	#REF!		1				0
1114		0									#REF!	#REF!		1				0
1115		0									#REF!	#REF!		1				0
1116		0									#REF!	#REF!		1				0
1117		0									#REF!	#REF!		1				0
1118		0									#REF!	#REF!		1				0
1119		0									#REF!	#REF!		1				0
1120		0									#REF!	#REF!		1				0
1121		0									#REF!	#REF!		1				0
1122		0									#REF!	#REF!		1				0
1123		0									#REF!	#REF!		1				0
1124		0									#REF!	#REF!		1				0
1125		0									#REF!	#REF!		1				0
1126		0									#REF!	#REF!		1				0
1127		0									#REF!	#REF!		1				0
1128		0									#REF!	#REF!		1				0
1129		0									#REF!	#REF!		1				0
1130		0									#REF!	#REF!		1				0
1131		0									#REF!	#REF!		1				0
1132		0									#REF!	#REF!		1				0
1133		0									#REF!	#REF!		1				0
1134		0									#REF!	#REF!		1				0
1135		0									#REF!	#REF!		1				0
1136		0									#REF!	#REF!		1				0
1137		0									#REF!	#REF!		1				0
1138		0									#REF!	#REF!		1				0
1139		0									#REF!	#REF!		1				0
1140		0									#REF!	#REF!		1				0
1141		0									#REF!	#REF!		1				0
1142		0									#REF!	#REF!		1				0
1143		0									#REF!	#REF!		1				0
1144		0									#REF!	#REF!		1				0
1145		0									#REF!	#REF!		1				0
1146		0									#REF!	#REF!		1				0
1147		0									#REF!	#REF!		1				0
1148		0									#REF!	#REF!		1				0
1149		0									#REF!	#REF!		1				0
1150		0									#REF!	#REF!		1				0
1151		0									#REF!	#REF!		1				0
1152		0									#REF!	#REF!		1				0
1153		0									#REF!	#REF!		1				0
1154		0									#REF!	#REF!		1				0
1155		0									#REF!	#REF!		1				0
1156		0									#REF!	#REF!		1				0
1157		0									#REF!	#REF!		1				0
1158		0									#REF!	#REF!		1				0
1159		0									#REF!	#REF!		1				0
1160		0									#REF!	#REF!		1				0
1161		0									#REF!	#REF!		1				0
1162		0									#REF!	#REF!		1				0
1163		0									#REF!	#REF!		1				0
1164		0									#REF!	#REF!		1				0
1165		0									#REF!	#REF!		1				0
1166		0									#REF!	#REF!		1				0
1167		0									#REF!	#REF!		1				0
1168		0									#REF!	#REF!		1				0
1169		0									#REF!	#REF!		1				0
1170		0									#REF!	#REF!		1				0
1171		0									#REF!	#REF!		1				0
1172		0									#REF!	#REF!		1				0
1173		0									#REF!	#REF!		1				0
1174		0									#REF!	#REF!		1				0
1175		0									#REF!	#REF!		1				0
1176		0									#REF!	#REF!		1				0
1177		0									#REF!	#REF!		1				0
1178		0									#REF!	#REF!		1				0
1179		0									#REF!	#REF!		1				0
1180		0									#REF!	#REF!		1				0
1181		0									#REF!	#REF!		1				0
1182		0									#REF!	#REF!		1				0
1183		0									#REF!	#REF!		1				0
1184		0									#REF!	#REF!		1				0
1185		0									#REF!	#REF!		1				0
1186		0									#REF!	#REF!		1				0
1187		0									#REF!	#REF!		1				0
1188		0									#REF!	#REF!		1				0
1189		0									#REF!	#REF!		1				0
1190		0									#REF!	#REF!		1				0
1191		0									#REF!	#REF!		1				0
1192		0									#REF!	#REF!		1				0
1193		0									#REF!	#REF!		1				0
1194		0									#REF!	#REF!		1				0
1195		0									#REF!	#REF!		1				0
1196		0									#REF!	#REF!		1				0
1197		0									#REF!	#REF!		1				0
1198		0									#REF!	#REF!		1				0
1199		0									#REF!	#REF!		1				0
1200		0									#REF!	#REF!		1				0
1201		0									#REF!	#REF!		1				0
1202		0									#REF!	#REF!		1				0
1203		0									#REF!	#REF!		1				0
1204		0									#REF!	#REF!		1				0
1205		0									#REF!	#REF!		1				0
1206		0									#REF!	#REF!		1				0
1207		0									#REF!	#REF!		1				0
1208		0									#REF!	#REF!		1				0
1209		0									#REF!	#REF!		1				0
1210		0									#REF!	#REF!		1				0
1211		0									#REF!	#REF!		1				0
1212		0									#REF!	#REF!		1				0
1213		0									#REF!	#REF!		1				0
1214		0									#REF!	#REF!		1				0
1215		0									#REF!	#REF!		1				0
1216		0									#REF!	#REF!		1				0
1217		0									#REF!	#REF!		1				0
1218		0									#REF!	#REF!		1				0
1219		0									#REF!	#REF!		1				0
1220		0									#REF!	#REF!		1				0
1221		0									#REF!	#REF!		1				0
1222		0									#REF!	#REF!		1				0
1223		0									#REF!	#REF!		1				0
1224		0									#REF!	#REF!		1				0
1225		0									#REF!	#REF!		1				0
1226		0									#REF!	#REF!		1				0
1227		0									#REF!	#REF!		1				0
1228		0									#REF!	#REF!		1				0
1229		0									#REF!	#REF!		1				0
1230		0									#REF!	#REF!		1				0
1231		0									#REF!	#REF!		1				0
1232		0									#REF!	#REF!		1				0
1233		0									#REF!	#REF!		1				0
1234		0									#REF!	#REF!		1				0
1235		0									#REF!	#REF!		1				0
1236		0									#REF!	#REF!		1				0
1237		0									#REF!	#REF!		1				0
1238		0									#REF!	#REF!		1				0
1239		0									#REF!	#REF!		1				0
1240		0									#REF!	#REF!		1				0
1241		0									#REF!	#REF!		1				0
1242		0									#REF!	#REF!		1				0
1243		0									#REF!	#REF!		1				0
1244		0									#REF!	#REF!		1				0
1245		0									#REF!	#REF!		1				0
1246		0									#REF!	#REF!		1				0
1247		0									#REF!	#REF!		1				0
1248		0									#REF!	#REF!		1				0
1249		0									#REF!	#REF!		1				0
1250		0									#REF!	#REF!		1				0
1251		0									#REF!	#REF!		1				0
1252		0									#REF!	#REF!		1				0
1253		0									#REF!	#REF!		1				0
1254		0									#REF!	#REF!		1				0
1255		0									#REF!	#REF!		1				0
1256		0									#REF!	#REF!		1				0
1257		0									#REF!	#REF!		1				0

## Sheet: Feuil2
Pt number	ASAT/GOT (< 42) J1	ASAT/GOT (< 42) J2	ALAT/GPT (< 42) J1	ALAT/GPT (< 42) J2	P. alcaline (< 125) J1	P. alcaline (< 125) J2	GGT (< 35) J1	GGT (< 35) J2	Total bilirubin (< 25) J1	Total bilirubin (< 25) J2	Conjugated bilirubin J1	Conjugated bilirubin J2	Lipase (< 57) J1	Lipase (< 57) J2	CBD diameter [mm] on Ultrasound	Variation ASAT %	Variation ALAT %	Variation PAL %	Variation GGT %	Variation bili tot %	Variation bili conj %	Variation lipase %		CBD stone after all investigations 1 = yes 2 = no
204	15	NA	15	NA	42	NA	18	NA	15	NA	NA	NA	NA	NA	2	#VALUE!	#VALUE!	#VALUE!	#VALUE!	#VALUE!	#VALUE!	#VALUE!		2
333	28	77	41	164	82	92	103	287	35	42	6	6	21	NA	2.4	175	300	12.1951	178.641	20	0	#VALUE!		2
32	17	64	32	77	28	33	57	65	18	16	-	-	NA	NA	3	276.471	140.625	17.8571	14.0351	-11.1111	#VALUE!	#VALUE!		2
39	23	NA	46	NA	67	NA	54	NA	16	NA	-	NA	NA	NA	3	#VALUE!	#VALUE!	#VALUE!	#VALUE!	#VALUE!	#VALUE!	#VALUE!		2
93	88	546	33	407	102	160	193	455	17	72	NA	41	16	14	3	520.455	1133.33	56.8627	135.751	323.529	#VALUE!	-12.5		2
112	325	NA	197	NA	77	NA	1111	NA	72	NA	47	NA	37	NA	3	#VALUE!	#VALUE!	#VALUE!	#VALUE!	#VALUE!	#VALUE!	#VALUE!		2
133	21	13	15	11	69	51	5	5	15	14	NA	NA	41	35	3	-38.0952	-26.6667	-26.087	0	-6.66667	#VALUE!	-14.6341		2
146	322	162	611	421	242	NA	469	371	215	91	98	27	1674	154	3	-49.6894	-31.0966	#VALUE!	-20.8955	-57.6744	-72.449	-90.8005		2
182	61	25	60	50	79	74	100	58	24	17	6	NA	22	19	3	-59.0164	-16.6667	-6.32911	-42	-29.1667	#VALUE!	-13.6364		2
246	59	NA	141	NA	73	NA	37	NA	11	NA	NA	NA	33	NA	3	#VALUE!	#VALUE!	#VALUE!	#VALUE!	#VALUE!	#VALUE!	#VALUE!		2
247	33	NA	37	NA	64	NA	9	NA	17	NA	NA	NA	24	NA	3	#VALUE!	#VALUE!	#VALUE!	#VALUE!	#VALUE!	#VALUE!	#VALUE!		2
271	15	15	18	16	45	NA	13	9	9	11	NA	NA	31	39	3	0	-11.1111	#VALUE!	-30.7692	22.2222	#VALUE!	25.8065		2
608	19	12	24	21	67	69	35	40	19	19	NA	NA	67	44	3	-36.8421	-12.5	2.98507	14.2857	0	#VALUE!	-34.3284		2
217	176	163	92	125	95	91	196	227	28	18	11	NA	171	59	3.1	-7.38636	35.8696	-4.21053	15.8163	-35.7143	#VALUE!	-65.4971		1
291	68	54	81	77	106	124	75	99	32	20	9	NA	20	19	3.2	-20.5882	-4.93827	16.9811	32	-37.5	#VALUE!	-5		2
580	11	5	12	5	56	47	33	28	60	69	8	17	142	35	3.6	-54.5455	-58.3333	-16.0714	-15.1515	15	112.5	-75.3521		1
574	274	NA	596	380	246	196	871	728	14	16	NA	NA	NA	76	3.8	#VALUE!	-36.2416	-20.3252	-16.4179	14.2857	#VALUE!	#VALUE!		2
30	124	NA	93	NA	91	NA	213	NA	8	NA	-	NA	15	NA	4	#VALUE!	#VALUE!	#VALUE!	#VALUE!	#VALUE!	#VALUE!	#VALUE!		2
36	68	17	26	16	64	57	63	56	17	29	-	4	81	NA	4	-75	-38.4615	-10.9375	-11.1111	70.5882	#VALUE!	#VALUE!		2
89	431	410	1353	1055	160	137	682	588	58	48	35	23	23	26	4	-4.87239	-22.0251	-14.375	-13.783	-17.2414	-34.2857	13.0435		1
100	636	294	691	475	164	NA	732	587	87	84	56	55	20	14	4	-53.7736	-31.259	#VALUE!	-19.8087	-3.44828	-1.78571	-30		1
104	25	344	23	344	63	NA	126	712	14	72	NA	45	18	19	4	1276	1395.65	#VALUE!	465.079	414.286	#VALUE!	5.55556		2
106	321	267	533	464	211	221	546	517	88	87	61	64	16	16	4	-16.8224	-12.9456	4.73934	-5.31136	-1.13636	4.91803	0		1
108	NA	69	12	32	83	126	19	99	30	32	7	11	20	NA	4	#VALUE!	166.667	51.8072	421.053	6.66667	57.1429	#VALUE!		2
109	51	42	78	70	75	71	45	41	11	11	NA	NA	NA	21	4	-17.6471	-10.2564	-5.33333	-8.88889	0	#VALUE!	#VALUE!		2
113	18	16	22	18	55	NA	11	5	7	6	NA	NA	30	NA	4	-11.1111	-18.1818	#VALUE!	-54.5455	-14.2857	#VALUE!	#VALUE!		2
120	42	17	16	18	84	71	23	20	9	11	NA	NA	31	20	4	-59.5238	12.5	-15.4762	-13.0435	22.2222	#VALUE!	-35.4839		2
122	15	9	23	15	69	67	15	12	7	9	NA	NA	32	25	4	-40	-34.7826	-2.89855	-20	28.5714	#VALUE!	-21.875		2
134	37	49	30	47	76	90	59	NA	15	20	NA	NA	22	25	4	32.4324	56.6667	18.4211	#VALUE!	33.3333	#VALUE!	13.6364		2
174	8	13	4	5	89	83	178	162	11	NA	10	NA	NA	NA	4	62.5	25	-6.74157	-8.98876	#VALUE!	#VALUE!	#VALUE!		2
208	190	209	92	124	352	321	336	312	12	6	NA	NA	1188	NA	4	10	34.7826	-8.80682	-7.14286	-50	#VALUE!	#VALUE!		2
245	24	NA	28	NA	62	NA	11	NA	14	NA	NA	NA	24	NA	4	#VALUE!	#VALUE!	#VALUE!	#VALUE!	#VALUE!	#VALUE!	#VALUE!		2
250	96	NA	178	NA	79	NA	271	NA	64	NA	36	NA	648	NA	4	#VALUE!	#VALUE!	#VALUE!	#VALUE!	#VALUE!	#VALUE!	#VALUE!		2
265	42	NA	109	NA	33	NA	25	NA	14	NA	NA	NA	19	NA	4	#VALUE!	#VALUE!	#VALUE!	#VALUE!	#VALUE!	#VALUE!	#VALUE!		2
281	158	234	143	467	78	105	281	343	27	65	8	16	5208	492	4	48.1013	226.573	34.6154	22.0641	140.741	100	-90.553		2
332	293	167	329	272	103	NA	154	142	59	77	26	31	NA	52	4	-43.0034	-17.3252	#VALUE!	-7.79221	30.5085	19.2308	#VALUE!		2
354	327	675	280	1157	90	141	514	541	21	84	NA	52	528	2208	4	106.422	313.214	56.6667	5.25292	300	#VALUE!	318.182		2
394	77	78	102	115	57	71	90	94	37	30	14	9	NA	131	4	1.2987	12.7451	24.5614	4.44444	-18.9189	-35.7143	#VALUE!		2
446	262	NA	195	NA	67	NA	52	NA	25	NA	12	NA	38	NA	4	#VALUE!	#VALUE!	#VALUE!	#VALUE!	#VALUE!	#VALUE!	#VALUE!		2
449	NA	336	549	501	147	156	429	389	91	51	44	16	NA	NA	4	#VALUE!	-8.74317	6.12245	-9.32401	-43.956	-63.6364	#VALUE!		2
518	NA	NA	284	340	49	47	1174	1138	128	139	77	88	24	19	4	#VALUE!	19.7183	-4.08163	-3.06644	8.59375	14.2857	-20.8333		1
603	NA	54	115	82	138	119	130	79	76	20	45	NA	3850	70	4	#VALUE!	-28.6957	-13.7681	-39.2308	-73.6842	#VALUE!	-98.1818		2
341	94	30	147	69	142	115	94	51	22	12	9	NA	1100	318	4.1	-68.0851	-53.0612	-19.0141	-45.7447	-45.4545	#VALUE!	-71.0909		2
59	489	217	296	439	54	43	109	105	17	14	NA	NA	41	34	4.5	-55.6237	48.3108	-20.3704	-3.66972	-17.6471	#VALUE!	-17.0732		2
610	NA	32	71	48	50	53	50	37	25	16	11	NA	1530	666	4.5	#VALUE!	-32.3944	6	-26	-36	#VALUE!	-56.4706		2
408	18	NA	36	NA	58	NA	37	NA	16	NA	NA	NA	26	NA	4.8	#VALUE!	#VALUE!	#VALUE!	#VALUE!	#VALUE!	#VALUE!	#VALUE!		2
84	440	182	446	256	175	169	418	368	85	37	51	14	NA	39	4.9	-58.6364	-42.6009	-3.42857	-11.9617	-56.4706	-72.549	#VALUE!		2
8	577	509	333	441	96	108	466	538	36	40	19	19	26	23	5	-11.7851	32.4324	12.5	15.4506	11.1111	0	-11.5385		2
11	162	50	353	208	NA	63	103	75	13	16	-	-	23	23	5	-69.1358	-41.0765	#VALUE!	-27.1845	23.0769	#VALUE!	0		1
49	30	50	52	78	NA	104	34	44	9	17	NA	NA	23	25	5	66.6667	50	#VALUE!	29.4118	88.8889	#VALUE!	8.69565		2
53	105	29	106	59	NA	76	219	178	13	16	-	-	NA	190	5	-72.381	-44.3396	#VALUE!	-18.7215	23.0769	#VALUE!	#VALUE!		2
76	681	663	791	1158	69	76	388	380	89	125	39	60	20	NA	5	-2.64317	46.397	10.1449	-2.06186	40.4494	53.8462	#VALUE!		2
114	NA	14	NA	21	NA	94	NA	31	NA	21	NA	NA	NA	NA	5	#VALUE!	#VALUE!	#VALUE!	#VALUE!	#VALUE!	#VALUE!	#VALUE!		2
115	19	NA	20	NA	64	NA	19	NA	10	NA	NA	NA	59	NA	5	#VALUE!	#VALUE!	#VALUE!	#VALUE!	#VALUE!	#VALUE!	#VALUE!		2
119	21	20	19	20	58	48	14	12	7	16	NA	NA	33	41	5	-4.7619	5.26316	-17.2414	-14.2857	128.571	#VALUE!	24.2424		2
164	338	41	215	96	64	53	190	115	20	18	NA	NA	2190	NA	5	-87.8698	-55.3488	-17.1875	-39.4737	-10	#VALUE!	#VALUE!		2
171	22	25	18	22	65	62	46	45	47	18	8	NA	30	29	5	13.6364	22.2222	-4.61538	-2.17391	-61.7021	#VALUE!	-3.33333		2
187	367	229	646	510	300	303	297	289	19	25	NA	12	29	32	5	-37.6022	-21.0526	1	-2.6936	31.5789	#VALUE!	10.3448		1
189	182	26	279	105	84	65	376	244	41	28	14	8	2352	56	5	-85.7143	-62.3656	-22.619	-35.1064	-31.7073	-42.8571	-97.619		2
195	18	NA	14	NA	68	NA	15	NA	17	NA	NA	NA	15	NA	5	#VALUE!	#VALUE!	#VALUE!	#VALUE!	#VALUE!	#VALUE!	#VALUE!		2
196	23	NA	66	NA	70	NA	44	NA	13	NA	NA	NA	14	NA	5	#VALUE!	#VALUE!	#VALUE!	#VALUE!	#VALUE!	#VALUE!	#VALUE!		2
210	118	88	102	101	127	120	NA	179	NA	31	NA	5	22	20	5	-25.4237	-0.980392	-5.51181	#VALUE!	#VALUE!	#VALUE!	-9.09091		1
243	18	NA	16	NA	65	NA	7	NA	18	NA	NA	NA	17	NA	5	#VALUE!	#VALUE!	#VALUE!	#VALUE!	#VALUE!	#VALUE!	#VALUE!		2
258	32	30	147	106	79	63	846	713	11	12	NA	NA	NA	NA	5	-6.25	-27.8912	-20.2532	-15.721	9.09091	#VALUE!	#VALUE!		1
259	720	NA	864	NA	282	NA	486	NA	75	NA	45	NA	3047	NA	5	#VALUE!	#VALUE!	#VALUE!	#VALUE!	#VALUE!	#VALUE!	#VALUE!		2
267	194	149	449	341	213	165	998	992	72	72	46	48	NA	76	5	-23.1959	-24.0535	-22.5352	-0.601202	0	4.34783	#VALUE!		1
274	475	398	399	549	140	143	594	480	28	21	12	NA	48	NA	5	-16.2105	37.594	2.14286	-19.1919	-25	#VALUE!	#VALUE!		2
278	768	140	749	350	111	87	720	521	14	12	NA	NA	600	155	5	-81.7708	-53.271	-21.6216	-27.6389	-14.2857	#VALUE!	-74.1667		2
298	158	83	78	90	64	56	120	147	25	17	10	NA	3444	165	5	-47.4684	15.3846	-12.5	22.5	-32	#VALUE!	-95.2091		2
301	16	17	14	12	50	56	5	5	15	NA	NA	NA	96	84	5	6.25	-14.2857	12	0	#VALUE!	#VALUE!	-12.5		2
306	27	13	35	21	62	43	35	22	13	11	NA	NA	219	36	5	-51.8519	-40	-30.6452	-37.1429	-15.3846	#VALUE!	-83.5616		2
309	54	20	66	39	NA	71	172	112	15	13	NA	NA	834	128	5	-62.963	-40.9091	#VALUE!	-34.8837	-13.3333	#VALUE!	-84.6523		2
358	459	245	357	298	113	96	155	126	51	33	26	12	24	19	5	-46.6231	-16.5266	-15.0442	-18.7097	-35.2941	-53.8462	-20.8333		2
430	42	20	51	38	52	46	64	49	14	17	NA	NA	45	45	5	-52.381	-25.4902	-11.5385	-23.4375	21.4286	#VALUE!	0		2
475	14	52	96	77	88	116	439	480	20	65	Na	43	25	612	5	271.429	-19.7917	31.8182	9.33941	225	#VALUE!	2348		2
503	422	338	265	539	90	120	309	315	18	18	NA	NA	22	25	5	-19.9052	103.396	33.3333	1.94175	0	#VALUE!	13.6364		2
505	641	425	475	427	135	138	222	201	46	19	28	NA	28	NA	5	-33.6973	-10.1053	2.22222	-9.45946	-58.6957	#VALUE!	#VALUE!		2
510	846	296	995	730	118	118	423	350	77	32	39	5	41	30	5	-65.0118	-26.6332	0	-17.2577	-58.4416	-87.1795	-26.8293		2
520	49	29	241	188	96	79	68	62	12	19	NA	NA	29	NA	5	-40.8163	-21.9917	-17.7083	-8.82353	58.3333	#VALUE!	#VALUE!		2
548	169	95	255	173	211	146	291	204	63	41	36	23	47	50	5	-43.787	-32.1569	-30.8057	-29.8969	-34.9206	-36.1111	6.38298		1
555	42	52	43	67	68	68	45	91	13	22	NA	3	46	30	5	23.8095	55.814	0	102.222	69.2308	#VALUE!	-34.7826		1
578	47	36	93	74	77	87	62	72	27	32	9	9	NA	19	5	-23.4043	-20.4301	12.987	16.129	18.5185	0	#VALUE!		2
595	144	97	435	345	127	128	419	400	148	118	80	61	29	NA	5	-32.6389	-20.6897	0.787402	-4.53461	-20.2703	-23.75	#VALUE!		1
596	27	25	77	65	157	130	410	321	38	30	18	14	18	29	5	-7.40741	-15.5844	-17.1975	-21.7073	-21.0526	-22.2222	61.1111		2
81	NA	91	303	243	207	182	758	614	57	52	21	16	972	540	5.6	#VALUE!	-19.802	-12.0773	-18.9974	-8.77193	-23.8095	-44.4444		2
606	NA	36	218	81	89	70	365	176	29	21	6	NA	3366	92	5.6	#VALUE!	-62.844	-21.3483	-51.7808	-27.5862	#VALUE!	-97.2668		2
600	38	NA	49	51	65	62	85	73	8	10	NA	NA	273	62	5.7	#VALUE!	4.08163	-4.61538	-14.1176	25	#VALUE!	-77.2894		2
537	NA	595	324	681	81	108	601	582	39	54	24	33	27	32	5.8	#VALUE!	110.185	33.3333	-3.1614	38.4615	37.5	18.5185		1
16	NA	131	233	210	60	55	112	108	52	37	15	4	48	41	6	#VALUE!	-9.87124	-8.33333	-3.57143	-28.8462	-73.3333	-14.5833		2
23	215	120	254	202	117	138	128	144	22	27	7	5	382	558	6	-44.186	-20.4724	17.9487	12.5	22.7273	-28.5714	46.0733		2
34	855	239	522	552	66	106	171	241	38	86	15	49	17	17	6	-72.0468	5.74713	60.6061	40.9357	126.316	226.667	0		1
52	249	204	379	335	324	326	790	820	77	72	48	45	46	41	6	-18.0723	-11.6095	0.617284	3.79747	-6.49351	-6.25	-10.8696		1
64															6	#DIV/0!	#DIV/0!	#DIV/0!	#DIV/0!	#DIV/0!	#DIV/0!	#DIV/0!		2
83	33	28	43	39	61	41	78	93	28	34	6	7	13	13	6	-15.1515	-9.30233	-32.7869	19.2308	21.4286	16.6667	0		2
90	NA	203	176	175	79	79	231	218	57	53	25	22	1397	913	6	#VALUE!	-0.568182	0	-5.62771	-7.01754	-12	-34.6457		2
166	287	138	309	317	426	219	761	539	85	23	56	7	3014	804	6	-51.9164	2.589	-48.5915	-29.1721	-72.9412	-87.5	-73.3245		1
167	295	73	280	155	140	116	536	382	98	32	44	10	NA	NA	6	-75.2542	-44.6429	-17.1429	-28.7313	-67.3469	-77.2727	#VALUE!		1
205	NA	20	20	17	107	119	NA	30	34	7	26	NA	NA	28	6	#VALUE!	-15	11.215	#VALUE!	-79.4118	#VALUE!	#VALUE!		2
239	67	44	49	30	86	67	91	75	28	39	7	17	33	25	6	-34.3284	-38.7755	-22.093	-17.5824	39.2857	142.857	-24.2424		2
303	20	16	19	15	173	155	15	24	19	22	NA	NA	27	23	6	-20	-21.0526	-10.4046	60	15.7895	#VALUE!	-14.8148		2
322	26	20	30	18	382	308	156	127	9	8	NA	NA	22	NA	6	-23.0769	-40	-19.3717	-18.5897	-11.1111	#VALUE!	#VALUE!		1
323	775	217	1117	647	247	NA	918	686	32	22	12	7	1866	290	6	-72	-42.077	#VALUE!	-25.2723	-31.25	-41.6667	-84.4587		1
325	356	138	752	469	244	197	594	460	76	38	47	10	33	30	6	-61.236	-37.633	-19.2623	-22.5589	-50	-78.7234	-9.09091		1
336	287	153	383	296	152	NA	640	482	80	36	41	10	6565	780	6	-46.6899	-22.7154	#VALUE!	-24.6875	-55	-75.6098	-88.1188		1
340	95	53	232	147	120	105	753	601	41	21	21	NA	20	59	6	-44.2105	-36.6379	-12.5	-20.1859	-48.7805	#VALUE!	195		2
343	52	25	22	20	NA	50	20	22	30	42	5	5	31	31	6	-51.9231	-9.09091	#VALUE!	10	40	0	0		2
491	47	27	20	15	53	49	26	18	12	15	NA	NA	NA	35	6	-42.5532	-25	-7.54717	-30.7692	25	#VALUE!	#VALUE!		2
492	NA	28	42	33	73	71	50	52	54	35	10	6	19	18	6	#VALUE!	-21.4286	-2.73973	4	-35.1852	-40	-5.26316		1
509	499	553	229	654	137	164	400	587	17	59	NA	39	378	37	6	10.8216	185.59	19.708	46.75	247.059	#VALUE!	-90.2116		2
540	293	125	472	358	124	117	489	409	42	20	18	NA	48	48	6	-57.3379	-24.1525	-5.64516	-16.3599	-52.381	#VALUE!	0		2
552	121	67	350	260	171	152	869	765	24	25	7	7	42	32	6	-44.6281	-25.7143	-11.1111	-11.9678	4.16667	0	-23.8095		2
554	104	117	37	174	80	102	46	142	15	17	NA	NA	42	39	6	12.5	370.27	27.5	208.696	13.3333	#VALUE!	-7.14286		1
576	352	227	458	364	105	112	763	666	75	90	46	53	5271	NA	6	-35.5114	-20.524	6.66667	-12.713	20	15.2174	#VALUE!		1
581	1106	504	525	484	176	224	358	349	30	17	17	NA	3234	810	6	-54.4304	-7.80952	27.2727	-2.51397	-43.3333	#VALUE!	-74.9536		2
583	443	112	462	288	371	278	886	645	158	34	65	14	1705	NA	6	-74.7178	-37.6623	-25.0674	-27.2009	-78.481	-78.4615	#VALUE!		2
601	501	433	160	188	58	55	188	184	35	47	18	33	254	139	6	-13.5729	17.5	-5.17241	-2.12766	34.2857	83.3333	-45.2756		1
385	6	147	10	449	58	83	21	176	12	12	NA	NA	20	22	6.2	2350	4390	43.1034	738.095	0	#VALUE!	10		2
117	98	52	372	252	192	176	462	387	60	43	30	17	22	NA	6.5	-46.9388	-32.2581	-8.33333	-16.2338	-28.3333	-43.3333	#VALUE!		1
611	337	140	351	230	143	133	555	470	76	51	42	26	786	93	6.5	-58.457	-34.4729	-6.99301	-15.3153	-32.8947	-38.0952	-88.1679		2
260	304	NA	194	NA	65	NA	401	NA	19	NA	NA	NA	1272	NA	6.7	#VALUE!	#VALUE!	#VALUE!	#VALUE!	#VALUE!	#VALUE!	#VALUE!		2
21	161	64	37	27	265	186	125	95	10	6	-	-	168	167	7	-60.2484	-27.027	-29.8113	-24	-40	#VALUE!	-0.595238		2
29	NA	39	57	40	91	90	46	55	25	17	5	-	19	22	7	#VALUE!	-29.8246	-1.0989	19.5652	-32	#VALUE!	15.7895		2
51	NA	655	1388	1187	198	NA	431	445	45	78	25	42	47	1137	7	#VALUE!	-14.4813	#VALUE!	3.24826	73.3333	68	2319.15		1
92	646	89 (J3)	436	198(j2)	77	74 (J2)	142	107 (j2)	13	8 (J2)	NA	NA	1710	NA	7	#VALUE!	#VALUE!	#VALUE!	#VALUE!	#VALUE!	#VALUE!	#VALUE!		1
101	99	45	136	67	107	NA	211	154	19	14	NA	NA	152	33	7	-54.5455	-50.7353	#VALUE!	-27.0142	-26.3158	#VALUE!	-78.2895		2
118	84	278	30	90	71	111	66	241	7	13	NA	NA	35	38	7	230.952	200	56.338	265.152	85.7143	#VALUE!	8.57143		2
121	407	237	268	216	338	272	433	349	64	42	41	24	NA	20	7	-41.769	-19.403	-19.5266	-19.3995	-34.375	-41.4634	#VALUE!		2
147	51	48	34	36	83	76	41	56	25	26	5	6	21	NA	7	-5.88235	5.88235	-8.43373	36.5854	4	20	#VALUE!		2
155	343	234	204	262	68	64	278	247	20	15	NA	NA	23	NA	7	-31.7784	28.4314	-5.88235	-11.1511	-25	#VALUE!	#VALUE!		1
213	173	145	184	164	101	100	293	271	128	117	80	86	3454	672	7	-16.185	-10.8696	-0.990099	-7.50853	-8.59375	7.5	-80.5443		1
219	20	NA	11	NA	43	NA	23	NA	13	NA	NA	NA	26	NA	7	#VALUE!	#VALUE!	#VALUE!	#VALUE!	#VALUE!	#VALUE!	#VALUE!		2
255	NA	126	NA	249	NA	230	NA	868	NA	115	NA	74	NA	972	7	#VALUE!	#VALUE!	#VALUE!	#VALUE!	#VALUE!	#VALUE!	#VALUE!		1
297	876	350	372	251	110	171	220	171	34	25	18	12	1926	383	7	-60.0457	-32.5269	55.4545	-22.2727	-26.4706	-33.3333	-80.1142		2
330	2200	335	1296	730	198	NA	242	149	37	46	7	NA	1026	546	7	-84.7727	-43.6728	#VALUE!	-38.4298	24.3243	#VALUE!	-46.7836		2
453	14	15	11	11	NA	41	25	22	16	20	NA	NA	22	21	7	7.14286	0	#VALUE!	-12	25	#VALUE!	-4.54545		2
481	160	100	367	282	142	130	208	172	203	185	83	64	30	28	7	-37.5	-23.1608	-8.4507	-17.3077	-8.867	-22.8916	-6.66667		1
484	20	54	30	66	77	64	19	48	19	17	NA	NA	24	20	7	170	120	-16.8831	152.632	-10.5263	#VALUE!	-16.6667		1
522	233	606	100	913	135	238	271	400	17	78	NA	50	31	36	7	160.086	813	76.2963	47.6015	358.824	#VALUE!	16.129		1
544	107	73	114	90	106	92	462	352	138	101	97	69	14	17	7	-31.7757	-21.0526	-13.2075	-23.8095	-26.8116	-28.866	21.4286		1
577	287	248	605	462	300	279	913	800	38	51	15	27	858	1002	7	-13.5889	-23.6364	-7	-12.3768	34.2105	80	16.7832		1
604	413	396	944	994	111	117	1031	786	141	75	84	32	2948	498	7	-4.11622	5.29661	5.40541	-23.7633	-46.8085	-61.9048	-83.1072		1
609	88	32	237	170	693	562	842	789	15	12	NA	NA	101	NA	7	-63.6364	-28.27	-18.9033	-6.29454	-20	#VALUE!	#VALUE!		1
553	130	86	100	102	156	131	289	234	16	19	NA	NA	40	27	7.4	-33.8462	2	-16.0256	-19.0311	18.75	#VALUE!	-32.5		1
612	8	9	5	5	89	100	27	23	20	13	NA	NA	275	35	7.6	12.5	0	12.3596	-14.8148	-35	#VALUE!	-87.2727		2
6	409	534	825	989	103	86	574	460	58	37	32	14	52	37	8	30.5623	19.8788	-16.5049	-19.8606	-36.2069	-56.25	-28.8462		1
40	183	124	329	244	NA	124	331	266	48	44	NA	11	36	35	8	-32.2404	-25.8359	#VALUE!	-19.6375	-8.33333	#VALUE!	-2.77778		1
54	464	NA	501	NA	150	NA	189	NA	61	NA	31	NA	2805	NA	8	#VALUE!	#VALUE!	#VALUE!	#VALUE!	#VALUE!	#VALUE!	#VALUE!		1
103	145	117	179	143	139	134	670	612	14	13	NA	NA	NA	NA	8	-19.3103	-20.1117	-3.59712	-8.65672	-7.14286	#VALUE!	#VALUE!		1
175	112	86	72	81	86	87	23	31	20	25	NA	8	NA	NA	8	-23.2143	12.5	1.16279	34.7826	25	#VALUE!	#VALUE!		2
279	219	139	392	299	456	393	1161	1278	45	32	22	15	28	NA	8	-36.5297	-23.7245	-13.8158	10.0775	-28.8889	-31.8182	#VALUE!		1
290	61	48	178	123	103	72	415	306	139	96	75	53	317	199	8	-21.3115	-30.8989	-30.0971	-26.2651	-30.9353	-29.3333	-37.224		1
292	571	NA	934	NA	139	NA	143	NA	50	NA	30	NA	37	NA	8	#VALUE!	#VALUE!	#VALUE!	#VALUE!	#VALUE!	#VALUE!	#VALUE!		1
302	289	246	220	291	94	NA	217	241	23	21	9	NA	25	367	8	-14.8789	32.2727	#VALUE!	11.0599	-8.69565	#VALUE!	1368		2
328	589	2159	342	1433	159	143	670	724	27	38	12	20	NA	NA	8	266.553	319.006	-10.0629	8.0597	40.7407	66.6667	#VALUE!		1
347	179	805	56	589	228	505	83	321	11	58	NA	34	35	23	8	349.721	951.786	121.491	286.747	427.273	#VALUE!	-34.2857		2
401	355	233	564	440	138	133	231	180	130	100	77	63	161	76	8	-34.3662	-21.9858	-3.62319	-22.0779	-23.0769	-18.1818	-52.795		1
414	627	518	458	800	135	241	439	604	26	31	15	13	93	33	8	-17.3844	74.6725	78.5185	37.5854	19.2308	-13.3333	-64.5161		2
485	110	71	30	54	66	72	51	71	15	15	NA	NA	16	NA	8	-35.4545	80	9.09091	39.2157	0	#VALUE!	#VALUE!		2
523	16	170	14	251	55	126	22	249	17	23	NA	7	23	NA	8	962.5	1692.86	129.091	1031.82	35.2941	#VALUE!	#VALUE!		1
558	514	382	513	358	136	125	389	324	124	107	81	68	18	20	8	-25.6809	-30.2144	-8.08824	-16.7095	-13.7097	-16.0494	11.1111		1
594	1012	748	889	858	143	118	728	650	48	72	26	43	86	30	8	-26.087	-3.48706	-17.4825	-10.7143	50	65.3846	-65.1163		1
597	46	41	22	26	77	70	796	762	33	32	11	11	510	NA	8	-10.8696	18.1818	-9.09091	-4.27136	-3.0303	0	#VALUE!		2
382	8	9	10	7	82	67	155	128	10	8	NA	NA	19	20	8.6	12.5	-30	-18.2927	-17.4194	-20	#VALUE!	5.26316		2
17	170	107	217	182	63	58	63	73	22	15	6	-	34	43	9	-37.0588	-16.129	-7.93651	15.873	-31.8182	#VALUE!	26.4706		2
22	404	229	270	209	1147	720	1806	1320	174	96	111	56	27	18	9	-43.3168	-22.5926	-37.2276	-26.9103	-44.8276	-49.5495	-33.3333		1
26	411	317	844	701	260	254	514	464	47	70	26	37	1284	618	9	-22.871	-16.9431	-2.30769	-9.72763	48.9362	42.3077	-51.8692		1
27	18	68	16	37	160	NA	197	180	9	8	-	-	14	12	9	277.778	131.25	#VALUE!	-8.62944	-11.1111	#VALUE!	-14.2857		1
80	NA	NA	21	NA	65	NA	26	NA	16	NA	NA	NA	22	NA	9	#VALUE!	#VALUE!	#VALUE!	#VALUE!	#VALUE!	#VALUE!	#VALUE!		2
232	752	480	768	673	278	239	394	357	129	112	77	75	38	40	9	-36.1702	-12.3698	-14.0288	-9.39086	-13.1783	-2.5974	5.26316		1
235	301	210	330	295	222	251	1090	1070	115	118	72	77	4037	768	9	-30.2326	-10.6061	13.0631	-1.83486	2.6087	6.94444	-80.976		2
254	16	NA	17	NA	79	NA	25	NA	11	NA	NA	NA	22	NA	9	#VALUE!	#VALUE!	#VALUE!	#VALUE!	#VALUE!	#VALUE!	#VALUE!		2
320	12	NA	10	NA	NA	NA	16	NA	10	NA	NA	NA	12	NA	9	#VALUE!	#VALUE!	#VALUE!	#VALUE!	#VALUE!	#VALUE!	#VALUE!		2
359	31	NA	67	NA	114	NA	65	NA	17	NA	NA	NA	99	NA	9	#VALUE!	#VALUE!	#VALUE!	#VALUE!	#VALUE!	#VALUE!	#VALUE!		1
388	NA	93	72	57	271	247	770	709	157	93	80	55	NA	29	9	#VALUE!	-20.8333	-8.85609	-7.92208	-40.7643	-31.25	#VALUE!		1
445	233	NA	548	528	194	187	1121	1072	197	194	118	120	36	NA	9	#VALUE!	-3.64964	-3.60825	-4.3711	-1.52284	1.69492	#VALUE!		1
470	468	425	606	604	464	400	1067	886	119	78	76	45	28	22	9	-9.18803	-0.330033	-13.7931	-16.9634	-34.4538	-40.7895	-21.4286		1
513	265	81	365	223	112	77	380	274	25	17	8	NA	31	53	9	-69.434	-38.9041	-31.25	-27.8947	-32	#VALUE!	70.9677		2
599	322	188	230	175	94	97	830	692	105	57	69	32	1818	612	9	-41.6149	-23.913	3.19149	-16.6265	-45.7143	-53.6232	-66.3366		1
384	380	191	546	472	257	222	683	577	22	22	8	4	47	39	9.2	-49.7368	-13.5531	-13.6187	-15.5198	0	-50	-17.0213		1
25	30	76	74	97	144	127	95	133	14	10	-	-	22	NA	10	153.333	31.0811	-11.8056	40	-28.5714	#VALUE!	#VALUE!		2
41	270	128	156	141	355	283	1454	1176	54	43	29	22	NA	20	10	-52.5926	-9.61538	-20.2817	-19.1197	-20.3704	-24.1379	#VALUE!		1
165	17	36	28	50	49	75	20	94	13	13	NA	NA	NA	NA	10	111.765	78.5714	53.0612	370	0	#VALUE!	#VALUE!		1
223	26	NA	21	21	120	105	127	115	53	55	13	12	203	96	10	#VALUE!	0	-12.5	-9.44882	3.77358	-7.69231	-52.7094		1
252	14	NA	16	NA	61	NA	12	NA	9	NA	NA	NA	26	NA	10	#VALUE!	#VALUE!	#VALUE!	#VALUE!	#VALUE!	#VALUE!	#VALUE!		2
317	743	302	552	538	214	283	731	679	43	87	16	49	36	332	10	-59.354	-2.53623	32.243	-7.11354	102.326	206.25	822.222		1
477	344	228	1113	838	333	288	1440	1320	214	108	141	63	14	NA	10	-33.7209	-24.708	-13.5135	-8.33333	-49.5327	-55.3191	#VALUE!		1
480	412	421	400	420	193	184	412	391	77	107	18	53	36	NA	10	2.18447	5	-4.66321	-5.09709	38.961	194.444	#VALUE!		1
543	129	254	69	407	94	187	193	419	18	131	NA	77	NA	29	10	96.8992	489.855	98.9362	117.098	627.778	#VALUE!	#VALUE!		1
13	210	323	150	366	94	147	426	632	47	104	25	71	29	24	11	53.8095	144	56.383	48.3568	121.277	184	-17.2414		2
74	111	59	204	134	321	237	671	480	148	67	97	33	28	26	11	-46.8468	-34.3137	-26.1682	-28.465	-54.7297	-65.9794	-7.14286		2
244	139	54	155	81	232	171	339	220	107	43	71	26	30	NA	11	-61.1511	-47.7419	-26.2931	-35.1032	-59.8131	-63.3803	#VALUE!		1
300	177	81	43	34	192	158	232	187	60	24	32	7	17	14	11	-54.2373	-20.9302	-17.7083	-19.3966	-60	-78.125	-17.6471		1
305	511	NA	864	NA	241	NA	701	NA	242	NA	145	NA	19	NA	11	#VALUE!	#VALUE!	#VALUE!	#VALUE!	#VALUE!	#VALUE!	#VALUE!		1
579	87	132	39	114	122	141	78	161	25	31	14	17	2022	328	11	51.7241	192.308	15.5738	106.41	24	21.4286	-83.7784		1
602	160	121	317	241	267	261	552	524	81	126	45	78	702	492	11	-24.375	-23.9748	-2.24719	-5.07246	55.5556	73.3333	-29.9145		1
67	544	320	290	253	104	87	604	517	48	53	25	31	38	41	12	-41.1765	-12.7586	-16.3462	-14.404	10.4167	24	7.89474		1
125	21	31	10	16	48	NA	8	12	18	15	NA	NA	25	NA	12	47.619	60	#VALUE!	50	-16.6667	#VALUE!	#VALUE!		2
287	339	158	543	361	137	120	332	273	36	30	8	6	1878	474	12	-53.3923	-33.5175	-12.4088	-17.7711	-16.6667	-25	-74.7604		2
357	145	82	238	176	136	127	NA	220	42	22	19	7	NA	24	12	-43.4483	-26.0504	-6.61765	#VALUE!	-47.619	-63.1579	#VALUE!		1
368	275	154	194	143	383	365	260	227	94	95	63	70	26	NA	12	-44	-26.2887	-4.69974	-12.6923	1.06383	11.1111	#VALUE!		2
403	1566	840	870	904	181	223	617	645	22	22	11	7	14	13	12	-46.3602	3.90805	23.2044	4.53809	0	-36.3636	-7.14286		1
157	186	42	122	59	75	65	141	103	73	16	43	NA	NA	NA	13	-77.4194	-51.6393	-13.3333	-26.9504	-78.0822	#VALUE!	#VALUE!		1
324	31	22	60	44	111	80	448	348	17	18	NA	NA	NA	18	13	-29.0323	-26.6667	-27.9279	-22.3214	5.88235	#VALUE!	#VALUE!		1
488	181	NA	245	NA	263	NA	914	NA	28	NA	17	NA	35	NA	13	#VALUE!	#VALUE!	#VALUE!	#VALUE!	#VALUE!	#VALUE!	#VALUE!		1
528	31	NA	70	NA	60	NA	42	NA	8	NA	NA	NA	21	NA	13	#VALUE!	#VALUE!	#VALUE!	#VALUE!	#VALUE!	#VALUE!	#VALUE!		2
598	241	93	224	143	97	82	315	227	83	40	45	17	1272	268	13	-61.4108	-36.1607	-15.4639	-27.9365	-51.8072	-62.2222	-78.9308		1
355	83	83	41	69	78	86	45	67	13	19	NA	NA	43	28	14	0	68.2927	10.2564	48.8889	46.1538	#VALUE!	-34.8837		1
148	280	76	214	128	266	NA	317	215	29	19	5	NA	24	NA	15	-72.8571	-40.1869	#VALUE!	-32.1767	-34.4828	#VALUE!	#VALUE!		1
253	81	NA	88	NA	429	NA	744	NA	82	NA	41	NA	32	NA	18	#VALUE!	#VALUE!	#VALUE!	#VALUE!	#VALUE!	#VALUE!	#VALUE!		1
529	NA	120	110	94	661	543	750	640	201	155	111	89	41	NA	20	#VALUE!	-14.5455	-17.8517	-14.6667	-22.8856	-19.8198	#VALUE!		1
532	24	22	26	25	42	32	37	43	22	22	4	4	20	25	22	-8.33333	-3.84615	-23.8095	16.2162	0	0	25		2
72	25	39	57	59	428	492	731	690	24	16	7	NA	25	21	dilated	56	3.50877	14.9533	-5.60876	-33.3333	#VALUE!	-16		1
4	507	228	699	518	318	NA	1037	963	15	11	-	-	642	185	dilated (but not value)	-55.0296	-25.8941	#VALUE!	-7.13597	-26.6667	#VALUE!	-71.1838		1
5	31	24	67	56	114	106	65	74	17	14	-	-	99	66	dilated (but not value)	-22.5806	-16.4179	-7.01754	13.8462	-17.6471	#VALUE!	-33.3333		1
33	379	431	661	698	284	NA	731	1110	46	49	22	21	29	35	dilated (but not value)	13.7203	5.59758	#VALUE!	51.8468	6.52174	-4.54545	20.6897		2
18	177	136	350	269	406	330	738	685	268	310	168	182	39	36	NA	-23.1638	-23.1429	-18.7192	-7.18157	15.6716	8.33333	-7.69231		1
24	678	538	629	542	171	153	1042	927	95	95	41	42	54	45	NA	-20.649	-13.8315	-10.5263	-11.0365	0	2.43902	-16.6667		2
28	83	179	56	81	233	363	821	1176	87	101	43	57	96	NA	NA	115.663	44.6429	55.794	43.24	16.092	32.5581	#VALUE!		1
35	29	NA	23	NA	NA	NA	64	NA	38	NA	7	NA	16	NA	NA	#VALUE!	#VALUE!	#VALUE!	#VALUE!	#VALUE!	#VALUE!	#VALUE!		2
55	61	NA	100	NA	60	NA	88	NA	13	NA	-	NA	20	NA	NA	#VALUE!	#VALUE!	#VALUE!	#VALUE!	#VALUE!	#VALUE!	#VALUE!		2
58	36	31	39	32	98	89	315	280	11	8	NA	NA	20	NA	NA	-13.8889	-17.9487	-9.18367	-11.1111	-27.2727	#VALUE!	#VALUE!		2
60	NA	51	414	284	138	118	286	230	41	40	13	11	216	73	NA	#VALUE!	-31.401	-14.4928	-19.5804	-2.43902	-15.3846	-66.2037		2
61	55	NA	44	NA	67	NA	138	NA	20	NA	-	NA	22	NA	NA	#VALUE!	#VALUE!	#VALUE!	#VALUE!	#VALUE!	#VALUE!	#VALUE!		2
65	NA	62	66	54	111	94	177	122	40	55	13	7	834	618	NA	#VALUE!	-18.1818	-15.3153	-31.0734	37.5	-46.1538	-25.8993		2
66	118	76	60	98	108	127	137	168	23	23	9	3	153	25	NA	-35.5932	63.3333	17.5926	22.6277	0	-66.6667	-83.6601		2
78	393	110	491	328	217	183	1112	906	44	16	25	10	49	33	NA	-72.0102	-33.1976	-15.6682	-18.5252	-63.6364	-60	-32.6531		2
79	hémolysé	15	19	15	69	63	19	29	46	12	15	NA	16	13	NA	#VALUE!	-21.0526	-8.69565	52.6316	-73.913	#VALUE!	-18.75		2
82	304	124	93	77	84	61	115	84	27	11	10	NA	43	16	NA	-59.2105	-17.2043	-27.381	-26.9565	-59.2593	#VALUE!	-62.7907		2
85	23	23	21	20	46	39	62	68	12	15	NA	NA	20	NA	NA	0	-4.7619	-15.2174	9.67742	25	#VALUE!	#VALUE!		2
86	24	59	13	48	47	NA	157	287	16	12	NA	NA	14	12	NA	145.833	269.231	#VALUE!	82.8025	-25	#VALUE!	-14.2857		2
87	NA	57	90	54	281	197	389	271	199	101	91	63	NA	319	NA	#VALUE!	-40	-29.8932	-30.3342	-49.2462	-30.7692	#VALUE!		1
88	15	NA	9	NA	46	NA	14	NA	11	NA	NA	NA	21	NA	NA	#VALUE!	#VALUE!	#VALUE!	#VALUE!	#VALUE!	#VALUE!	#VALUE!		2
91	25	NA	21	NA	54	NA	29	NA	10	NA	NA	NA	NA	NA	NA	#VALUE!	#VALUE!	#VALUE!	#VALUE!	#VALUE!	#VALUE!	#VALUE!		2
94	36	48	20	29	45	55	54	65	25	24	3	8	26	NA	NA	33.3333	45	22.2222	20.3704	-4	166.667	#VALUE!		2
95	18	NA	22	NA	71	NA	46	NA	NA	NA	NA	NA	24	NA	NA	#VALUE!	#VALUE!	#VALUE!	#VALUE!	#VALUE!	#VALUE!	#VALUE!		2
96	34	NA	43	NA	77	NA	25	NA	9	NA	NA	NA	30	NA	NA	#VALUE!	#VALUE!	#VALUE!	#VALUE!	#VALUE!	#VALUE!	#VALUE!		2
97	23	NA	66	NA	77	NA	194	NA	13	NA	NA	NA	36	NA	NA	#VALUE!	#VALUE!	#VALUE!	#VALUE!	#VALUE!	#VALUE!	#VALUE!		2
98	NA	22	16	21	78	62	25	25	15	27	NA	6	22	NA	NA	#VALUE!	31.25	-20.5128	0	80	#VALUE!	#VALUE!		1
99	23	NA	15	NA	46	NA	26	NA	17	NA	NA	NA	26	NA	NA	#VALUE!	#VALUE!	#VALUE!	#VALUE!	#VALUE!	#VALUE!	#VALUE!		2
102	149	78	152	107	79	68	143	117	22	12	5	NA	546	390	NA	-47.651	-29.6053	-13.9241	-18.1818	-45.4545	#VALUE!	-28.5714		2
105	NA	NA	40	NA	69	NA	140	NA	13	NA	NA	NA	NA	NA	NA	#VALUE!	#VALUE!	#VALUE!	#VALUE!	#VALUE!	#VALUE!	#VALUE!		2
107	NA	23	35	41	88	83	36	85	48	19	25	19	NA	NA	NA	#VALUE!	17.1429	-5.68182	136.111	-60.4167	-24	#VALUE!		2
110	20	24	28	29	71	NA	28	32	8	11	NA	NA	42	NA	NA	20	3.57143	#VALUE!	14.2857	37.5	#VALUE!	#VALUE!		2
116	20	18	5	5	68	67	5	<5	19	15	NA	NA	17	19	NA	-10	0	-1.47059	#VALUE!	-21.0526	#VALUE!	11.7647		2
123	41	37	57	43	73	59	28	19	31	25	6	4	31	32	NA	-9.7561	-24.5614	-19.1781	-32.1429	-19.3548	-33.3333	3.22581		2
124	39	NA	67	NA	94	NA	141	NA	20	NA	NA	NA	22	NA	NA	#VALUE!	#VALUE!	#VALUE!	#VALUE!	#VALUE!	#VALUE!	#VALUE!		2
126	67	14	63	34	55	NA	189	113	17	14	NA	NA	2211	516	NA	-79.1045	-46.0317	#VALUE!	-40.2116	-17.6471	#VALUE!	-76.6621		2
128	24	NA	11	NA	NA	NA	9	NA	23	NA	4	NA	23	NA	NA	#VALUE!	#VALUE!	#VALUE!	#VALUE!	#VALUE!	#VALUE!	#VALUE!		2
129	30	NA	20	NA	37	NA	NA	NA	11	NA	NA	NA	23	23	NA	#VALUE!	#VALUE!	#VALUE!	#VALUE!	#VALUE!	#VALUE!	0		2
130	10	31	10	30	52	NA	20	29	22	NA	3	NA	NA	NA	NA	210	200	#VALUE!	45	#VALUE!	#VALUE!	#VALUE!		2
132	328	310	775	741	221	201	646	575	109	97	58	55	34	39	NA	-5.4878	-4.3871	-9.04977	-10.9907	-11.0092	-5.17241	14.7059		1
136	37	26	83	71	77	66	66	51	11	11	NA	NA	31	34	NA	-29.7297	-14.4578	-14.2857	-22.7273	0	#VALUE!	9.67742		2
137	13	10	17	12	NA	41	5	5	6	7	NA	NA	31	NA	NA	-23.0769	-29.4118	#VALUE!	0	16.6667	#VALUE!	#VALUE!		2
138	30	21	28	23	55	51	9	5	22	18	4	NA	NA	NA	NA	-30	-17.8571	-7.27273	-44.4444	-18.1818	#VALUE!	#VALUE!		2
139	71	39	81	57	NA	81	497	336	17	17	NA	NA	215	41	NA	-45.0704	-29.6296	#VALUE!	-32.3944	0	#VALUE!	-80.9302		1
140	NA	NA	40	NA	64	NA	46	NA	22	NA	6	NA	NA	NA	NA	#VALUE!	#VALUE!	#VALUE!	#VALUE!	#VALUE!	#VALUE!	#VALUE!		2
141	23	117	12	54	84	139	41	142	18	27	NA	12	NA	NA	NA	408.696	350	65.4762	246.341	50	#VALUE!	#VALUE!		2
142	27	44	69	49	116	104	407	345	9	9	NA	NA	67	NA	NA	62.963	-28.9855	-10.3448	-15.2334	0	#VALUE!	#VALUE!		2
143	15	29	20	43	51	51	30	72	8	8	NA	NA	28	NA	NA	93.3333	115	0	140	0	#VALUE!	#VALUE!		2
144	22	20	10	12	78	76	77	73	15	8	NA	NA	NA	NA	NA	-9.09091	20	-2.5641	-5.19481	-46.6667	#VALUE!	#VALUE!		2
145	28	29	12	14	91	93	10	5	7	8	NA	NA	31	36	NA	3.57143	16.6667	2.1978	-50	14.2857	#VALUE!	16.129		2
149	21	18	22	19	84	74	NA	23	78	63	6	6	33	NA	NA	-14.2857	-13.6364	-11.9048	#VALUE!	-19.2308	0	#VALUE!		2
150	22	NA	38	NA	73	NA	24	NA	16	NA	NA	NA	65	NA	NA	#VALUE!	#VALUE!	#VALUE!	#VALUE!	#VALUE!	#VALUE!	#VALUE!		2
151	76	66	57	46	73	65	623	557	26	20	5	NA	32	31	NA	-13.1579	-19.2982	-10.9589	-10.5939	-23.0769	#VALUE!	-3.125		2
152	29	67	24	52	NA	97	45	64	27	15	7	NA	24	19	NA	131.034	116.667	#VALUE!	42.2222	-44.4444	#VALUE!	-20.8333		2
153	18	51	24	43	54	50	71	105	25	24	5	8	42	NA	NA	183.333	79.1667	-7.40741	47.8873	-4	60	#VALUE!		2
154	32	36	39	32	97	79	45	47	14	18	NA	NA	34	NA	NA	12.5	-17.9487	-18.5567	4.44444	28.5714	#VALUE!	#VALUE!		2
156	20	36	10	28	63	NA	38	38	20	10	NA	NA	NA	NA	NA	80	180	#VALUE!	0	-50	#VALUE!	#VALUE!		2
158	42	37	33	27	129	113	484	451	14	13	NA	NA	26	40	NA	-11.9048	-18.1818	-12.4031	-6.81818	-7.14286	#VALUE!	53.8462		1
159	143	84	90	60	90	85	138	121	22	18	7	NA	4213	708	NA	-41.2587	-33.3333	-5.55556	-12.3188	-18.1818	#VALUE!	-83.1949		2
160	47	42	42	40	54	47	30	27	12	16	NA	NA	31	NA	NA	-10.6383	-4.7619	-12.963	-10	33.3333	#VALUE!	#VALUE!		2
161	159	41	117	85	70	61	338	233	15	17	NA	NA	17	NA	NA	-74.2138	-27.3504	-12.8571	-31.0651	13.3333	#VALUE!	#VALUE!		2
162	31	31	34	38	123	110	38	33	6	9	NA	NA	15	NA	NA	0	11.7647	-10.5691	-13.1579	50	#VALUE!	#VALUE!		2
163	51	55	39	48	81	80	55	68	15	23	NA	5	NA	15	NA	7.84314	23.0769	-1.23457	23.6364	53.3333	#VALUE!	#VALUE!		2
169	17	35	10	18	NA	NA	5	57	10	24	NA	4	606	44	NA	105.882	80	#VALUE!	1040	140	#VALUE!	-92.7393		2
173	93	NA	339	NA	92	NA	131	NA	85	NA	45	NA	54	NA	NA	#VALUE!	#VALUE!	#VALUE!	#VALUE!	#VALUE!	#VALUE!	#VALUE!		1
183	228	145	669	472	206	196	317	321	128	124	80	79	266	217	NA	-36.4035	-29.4469	-4.85437	1.26183	-3.125	-1.25	-18.4211		1
185	58	39	227	176	198	191	529	474	26	34	5	5	NA	62	NA	-32.7586	-22.467	-3.53535	-10.397	30.7692	0	#VALUE!		2
188	152	237	285	267	169	175	731	702	12	8	NA	NA	18	504	NA	55.9211	-6.31579	3.5503	-3.96717	-33.3333	#VALUE!	2700		2
191	85	40	253	169	103	NA	718	537	20	NA	NA	NA	600	128	NA	-52.9412	-33.2016	#VALUE!	-25.2089	#VALUE!	#VALUE!	-78.6667		1
192	278	147	965	704	152	124	1002	822	49	42	16	11	100	43	NA	-47.1223	-27.0466	-18.4211	-17.9641	-14.2857	-31.25	-57		1
193	14	13	13	12	45	NA	27	25	5	9	NA	NA	20	20	NA	-7.14286	-7.69231	#VALUE!	-7.40741	80	#VALUE!	0		2
203	NA	NA	9	NA	70	NA	38	NA	9	NA	NA	NA	34	NA	NA	#VALUE!	#VALUE!	#VALUE!	#VALUE!	#VALUE!	#VALUE!	#VALUE!		2
209	282	106	710	460	189	160	184	158	19	14	NA	NA	1116	37	NA	-62.4113	-35.2113	-15.3439	-14.1304	-26.3158	#VALUE!	-96.6846		2
212	26	21	15	12	77	72	63	53	31	22	10	7	20	NA	NA	-19.2308	-20	-6.49351	-15.873	-29.0323	-30	#VALUE!		2
214	48	25	69	49	52	46	164	113	13	14	NA	NA	534	804	NA	-47.9167	-28.9855	-11.5385	-31.0976	7.69231	#VALUE!	50.5618		2
215	NA	NA	48	NA	35	NA	108	NA	38	NA	7	NA	30	NA	NA	#VALUE!	#VALUE!	#VALUE!	#VALUE!	#VALUE!	#VALUE!	#VALUE!		2
216	15	13	10	6	74	59	22	21	17	15	NA	NA	20	NA	NA	-13.3333	-40	-20.2703	-4.54545	-11.7647	#VALUE!	#VALUE!		2
218	16	12	12	9	53	40	22	20	23	27	1	3	21	32	NA	-25	-25	-24.5283	-9.09091	17.3913	200	52.381		2
220	76	109	51	61	128	85	148	NA	27	22	6	10	25	25	NA	43.4211	19.6078	-33.5938	#VALUE!	-18.5185	66.6667	0		2
221	16	12	16	11	56	44	24	17	9	11	NA	NA	26	26	NA	-25	-31.25	-21.4286	-29.1667	22.2222	#VALUE!	0		2
222	25	NA	36	NA	70	NA	31	NA	15	NA	NA	NA	27	NA	NA	#VALUE!	#VALUE!	#VALUE!	#VALUE!	#VALUE!	#VALUE!	#VALUE!		2
224	NA	10	NA	47	NA	15	NA	36	NA	7	NA	NA	NA	NA	NA	#VALUE!	#VALUE!	#VALUE!	#VALUE!	#VALUE!	#VALUE!	#VALUE!		2
225	20	13	22	13	62	50	NA	45	32	20	4	NA	29	NA	NA	-35	-40.9091	-19.3548	#VALUE!	-37.5	#VALUE!	#VALUE!		2
226	12	16	10	13	60	51	23	25	6	8	NA	NA	NA	NA	NA	33.3333	30	-15	8.69565	33.3333	#VALUE!	#VALUE!		2
228	12	11	32	25	73	69	68	62	10	15	NA	NA	63	46	NA	-8.33333	-21.875	-5.47945	-8.82353	50	#VALUE!	-26.9841		2
229	NA	NA	7	NA	60	NA	34	45	23	14	6	NA	NA	NA	NA	#VALUE!	#VALUE!	#VALUE!	32.3529	-39.1304	#VALUE!	#VALUE!		2
230	25	38	42	56	94	77	210	166	25	14	5	NA	NA	NA	NA	52	33.3333	-18.0851	-20.9524	-44	#VALUE!	#VALUE!		2
231	18	120	24	110	70	NA	99	77	16	15	NA	NA	27	19	NA	566.667	358.333	#VALUE!	-22.2222	-6.25	#VALUE!	-29.6296		2
233	23	NA	31	NA	NA	NA	33	NA	12	NA	NA	NA	28	NA	NA	#VALUE!	#VALUE!	#VALUE!	#VALUE!	#VALUE!	#VALUE!	#VALUE!		2
234	NA	49	37	31	74	NA	213	177	NA	23	NA	6	20	NA	NA	#VALUE!	-16.2162	#VALUE!	-16.9014	#VALUE!	#VALUE!	#VALUE!		2
236	325	NA	123	NA	143	NA	777	NA	88	NA	47	NA	305	NA	NA	#VALUE!	#VALUE!	#VALUE!	#VALUE!	#VALUE!	#VALUE!	#VALUE!		1
237	44	18	152	90	53	48	200	138	9	13	NA	NA	26	NA	NA	-59.0909	-40.7895	-9.43396	-31	44.4444	#VALUE!	#VALUE!		2
238	27	26	42	36	64	71	37	55	23	18	7	NA	NA	30	NA	-3.7037	-14.2857	10.9375	48.6486	-21.7391	#VALUE!	#VALUE!		2
240	54	NA	127	NA	111	NA	330	NA	15	NA	NA	NA	NA	NA	NA	#VALUE!	#VALUE!	#VALUE!	#VALUE!	#VALUE!	#VALUE!	#VALUE!		2
242	29	NA	53	NA	46	NA	20	NA	19	NA	NA	NA	17	NA	NA	#VALUE!	#VALUE!	#VALUE!	#VALUE!	#VALUE!	#VALUE!	#VALUE!		2
248	87	40	64	92	142	135	90	92	10	24	NA	3	28	NA	NA	-54.023	43.75	-4.92958	2.22222	140	#VALUE!	#VALUE!		2
249	34	NA	47	NA	47	NA	32	NA	11	15	NA	NA	35	38	NA	#VALUE!	#VALUE!	#VALUE!	#VALUE!	36.3636	#VALUE!	8.57143		2
251	19	NA	11	NA	70	NA	5	NA	12	NA	NA	NA	24	NA	NA	#VALUE!	#VALUE!	#VALUE!	#VALUE!	#VALUE!	#VALUE!	#VALUE!		2
256	30	NA	38	NA	90	NA	53	NA	9	NA	NA	NA	NA	NA	NA	#VALUE!	#VALUE!	#VALUE!	#VALUE!	#VALUE!	#VALUE!	#VALUE!		2
263	341	312	778	676	164	158	978	1004	125	120	61	59	31	24	NA	-8.5044	-13.1105	-3.65854	2.65849	-4	-3.27869	-22.5806		1
268	32	68	36	45	153	136	123	84	25	13	10	NA	21	NA	NA	112.5	25	-11.1111	-31.7073	-48	#VALUE!	#VALUE!		2
269	NA	75	15	47	98	89	59	87	17	16	NA	NA	NA	18	NA	#VALUE!	213.333	-9.18367	47.4576	-5.88235	#VALUE!	#VALUE!		2
270	256	105	188	151	62	56	89	71	55	18	30	NA	29	35	NA	-58.9844	-19.6809	-9.67742	-20.2247	-67.2727	#VALUE!	20.6897		2
272	25	26	18	20	93	NA	<5	<5	23	28	3	3	44	43	NA	4	11.1111	#VALUE!	#VALUE!	21.7391	0	-2.27273		2
273	27	63	29	59	73	NA	42	73	24	14	6	NA	44	NA	NA	133.333	103.448	#VALUE!	73.8095	-41.6667	#VALUE!	#VALUE!		2
275	25	39	17	35	75	79	20	50	27	65	5	18	40	NA	NA	56	105.882	5.33333	150	140.741	260	#VALUE!		2
276	NA	57	34	44	89	81	40	36	16	12	NA	NA	20	NA	NA	#VALUE!	29.4118	-8.98876	-10	-25	#VALUE!	#VALUE!		2
277	281	94	580	342	NA	133	286	198	29	20	7	NA	1242	69	NA	-66.548	-41.0345	#VALUE!	-30.7692	-31.0345	#VALUE!	-94.4444		2
283	17	NA	15	NA	79	NA	23	NA	16	NA	NA	NA	28	NA	NA	#VALUE!	#VALUE!	#VALUE!	#VALUE!	#VALUE!	#VALUE!	#VALUE!		2
284	NA	41	13	27	NA	45	11	11	37	25	8	4	26	NA	NA	#VALUE!	107.692	#VALUE!	0	-32.4324	-50	#VALUE!		2
285	61	NA	100	NA	60	NA	88	NA	13	12	NA	NA	20	18	NA	#VALUE!	#VALUE!	#VALUE!	#VALUE!	-7.69231	#VALUE!	-10		2
286	12	49	10	27	59	47	14	14	17	9	NA	NA	NA	14	NA	308.333	170	-20.339	0	-47.0588	#VALUE!	#VALUE!		2
293	19	NA	13	NA	62	NA	<5	NA	28	NA	6	NA	19	NA	NA	#VALUE!	#VALUE!	#VALUE!	#VALUE!	#VALUE!	#VALUE!	#VALUE!		2
294	29	29	39	41	NA	30	23	26	14	32	NA	4	NA	NA	NA	0	5.12821	#VALUE!	13.0435	128.571	#VALUE!	#VALUE!		2
295	17	26	16	22	106	97	211	232	Na	13	NA	NA	114	134	NA	52.9412	37.5	-8.49057	9.95261	#VALUE!	#VALUE!	17.5439		2
296	22	24	33	44	46	45	26	68	16	21	NA	NA	37	28	NA	9.09091	33.3333	-2.17391	161.538	31.25	#VALUE!	-24.3243		2
307	21	25	38	38	70	51	25	35	NA	15	NA	NA	45	44	NA	19.0476	0	-27.1429	40	#VALUE!	#VALUE!	-2.22222		2
308	113	59	74	56	87	69	35	26	21	10	NA	NA	16	15	NA	-47.7876	-24.3243	-20.6897	-25.7143	-52.381	#VALUE!	-6.25		2
311	251	NA	132	NA	97	NA	106	NA	20	NA	NA	NA	23	NA	NA	#VALUE!	#VALUE!	#VALUE!	#VALUE!	#VALUE!	#VALUE!	#VALUE!		2
312	119	80	283	227	191	172	326	286	29	23	12	7	49	46	NA	-32.7731	-19.788	-9.94764	-12.2699	-20.6897	-41.6667	-6.12245		2
314	30	27	58	49	60	55	15	25	21	21	NA	NA	20	NA	NA	-10	-15.5172	-8.33333	66.6667	0	#VALUE!	#VALUE!		2
315	NA	17	59	40	56	48	61	55	17	17	NA	NA	22	19	NA	#VALUE!	-32.2034	-14.2857	-9.83607	0	#VALUE!	-13.6364		2
316	NA	15	NA	14	NA	63	NA	9	NA	9	NS	NS	NS	NA	NA	#VALUE!	#VALUE!	#VALUE!	#VALUE!	#VALUE!	#VALUE!	#VALUE!		2
318	17	16	14	13	79	78	23	20	14	12	NA	NA	23	18	NA	-5.88235	-7.14286	-1.26582	-13.0435	-14.2857	#VALUE!	-21.7391		2
329	21	18	16	14	51	44	26	30	12	11	NA	NA	20	NA	NA	-14.2857	-12.5	-13.7255	15.3846	-8.33333	#VALUE!	#VALUE!		2
338	189	123	119	78	70	45	276	123	24	62	15	40	NA	NA	NA	-34.9206	-34.4538	-35.7143	-55.4348	158.333	166.667	#VALUE!		2
339	15	NA	11	NA	56	NA	14	NA	10	NA	NA	NA	NA	NA	NA	#VALUE!	#VALUE!	#VALUE!	#VALUE!	#VALUE!	#VALUE!	#VALUE!		2
344	25	21	71	51	NA	61	NA	73	13	17	NA	NA	23	25	NA	-16	-28.169	#VALUE!	#VALUE!	30.7692	#VALUE!	8.69565		2
345	30	28	46	40	NA	NA	20	19	26	20	2	17	18	NA	NA	-6.66667	-13.0435	#VALUE!	-5	-23.0769	750	#VALUE!		2
346	18	17	8	8	79	72	<5	<5	19	13	NA	NA	23	25	NA	-5.55556	0	-8.86076	#VALUE!	-31.5789	#VALUE!	8.69565		1
349	24	22	38	32	63	62	20	20	19	19	NA	NA	23	25	NA	-8.33333	-15.7895	-1.5873	0	0	#VALUE!	8.69565		2
350	27	20	39	30	80	NA	43	47	12	19	NA	NA	24	21	NA	-25.9259	-23.0769	#VALUE!	9.30233	58.3333	#VALUE!	-12.5		2
351	90	34	58	38	230	185	387	325	11	NA	NA	NA	13	19	NA	-62.2222	-34.4828	-19.5652	-16.0207	#VALUE!	#VALUE!	46.1538		2
352	17	18	18	12	NA	39	<5	<5	15	25	NA	2	48	NA	NA	5.88235	-33.3333	#VALUE!	#VALUE!	66.6667	#VALUE!	#VALUE!		2
362	19	NA	13	NA	58	NA	10	NA	24	NA	3	NA	18	NA	NA	#VALUE!	#VALUE!	#VALUE!	#VALUE!	#VALUE!	#VALUE!	#VALUE!		2
364	19	25	15	15	102	89	35	32	23	13	8	NA	16	NA	NA	31.5789	0	-12.7451	-8.57143	-43.4783	#VALUE!	#VALUE!		2
369	NA	22	18	13	55	54	62	50	63	13	11	NA	20	NA	NA	#VALUE!	-27.7778	-1.81818	-19.3548	-79.3651	#VALUE!	#VALUE!		2
375	60	76	98	102	92	86	141	165	24	22	5	8	NA	NA	NA	26.6667	4.08163	-6.52174	17.0213	-8.33333	60	#VALUE!		2
378	NA	36	26	35	85	84	74	195	17	14	NA	NA	38	21	NA	#VALUE!	34.6154	-1.17647	163.514	-17.6471	#VALUE!	-44.7368		2
387	12	NA	14	NA	54	NA	26	NA	7	NA	NA	NA	17	NA	NA	#VALUE!	#VALUE!	#VALUE!	#VALUE!	#VALUE!	#VALUE!	#VALUE!		2
391	45	NA	88	NA	77	NA	104	NA	15	NA	NA	NA	23	NA	NA	#VALUE!	#VALUE!	#VALUE!	#VALUE!	#VALUE!	#VALUE!	#VALUE!		2
392	39	NA	23	22	242	246	419	385	11	15	NA	NA	NA	20	NA	#VALUE!	-4.34783	1.65289	-8.11456	36.3636	#VALUE!	#VALUE!		2
393	15	14	8	15	83	80	12	18	13	NA	7	NA	34	37	NA	-6.66667	87.5	-3.61446	50	#VALUE!	#VALUE!	8.82353		2
395	30	23	50	35	63	59	238	205	26	17	7	NA	352	124	NA	-23.3333	-30	-6.34921	-13.8655	-34.6154	#VALUE!	-64.7727		2
404	43	NA	52	NA	NA	NA	415	NA	11	NA	NA	NA	NA	NA	NA	#VALUE!	#VALUE!	#VALUE!	#VALUE!	#VALUE!	#VALUE!	#VALUE!		2
406	35	NA	84	NA	66	NA	59	NA	18	NA	NA	NA	34	NA	NA	#VALUE!	#VALUE!	#VALUE!	#VALUE!	#VALUE!	#VALUE!	#VALUE!		2
411	33	20	154	116	74	72	44	38	27	31	5	5	28	NA	NA	-39.3939	-24.6753	-2.7027	-13.6364	14.8148	0	#VALUE!		2
412	10	12	17	16	59	49	30	26	16	13	NA	NA	NA	NA	NA	20	-5.88235	-16.9492	-13.3333	-18.75	#VALUE!	#VALUE!		2
413	18	11	13	12	57	67	21	23	11	21	NA	NA	NA	NA	NA	-38.8889	-7.69231	17.5439	9.52381	90.9091	#VALUE!	#VALUE!		2
415	59	38	106	79	88	76	250	218	12	10	NA	NA	43	NA	NA	-35.5932	-25.4717	-13.6364	-12.8	-16.6667	#VALUE!	#VALUE!		2
416	9	9	11	10	60	60	61	70	30	25	7	6	51	44	NA	0	-9.09091	0	14.7541	-16.6667	-14.2857	-13.7255		2
417	33	23	50	38	49	48	22	16	14	15	NA	NA	33	NA	NA	-30.303	-24	-2.04082	-27.2727	7.14286	#VALUE!	#VALUE!		2
421	9	NA	14	NA	48	NA	45	NA	11	NA	NA	NA	31	NA	NA	#VALUE!	#VALUE!	#VALUE!	#VALUE!	#VALUE!	#VALUE!	#VALUE!		2
422	18	14	24	21	80	73	29	25	14	16	NA	NA	46	NA	NA	-22.2222	-12.5	-8.75	-13.7931	14.2857	#VALUE!	#VALUE!		2
423	16	NA	27	NA	74	NA	96	NA	8	NA	NA	NA	133	NA	NA	#VALUE!	#VALUE!	#VALUE!	#VALUE!	#VALUE!	#VALUE!	#VALUE!		2
426	21	22	49	44	89	89	72	60	7	9	NA	NA	NA	NA	NA	4.7619	-10.2041	0	-16.6667	28.5714	#VALUE!	#VALUE!		2
427	23	11	36	16	110	97	105	87	18	23	NA	4	16	24	NA	-52.1739	-55.5556	-11.8182	-17.1429	27.7778	#VALUE!	50		2
429	NA	187	425	282	123	101	372	247	49	13	27	NA	1764	254	NA	#VALUE!	-33.6471	-17.8862	-33.6022	-73.4694	#VALUE!	-85.6009		2
431	154	178	238	254	174	216	268	275	105	115	68	74	15	22	NA	15.5844	6.72269	24.1379	2.61194	9.52381	8.82353	46.6667		1
438	25	NA	39	NA	57	NA	38	NA	25	NA	4	NA	42	NA	NA	#VALUE!	#VALUE!	#VALUE!	#VALUE!	#VALUE!	#VALUE!	#VALUE!		2
442	35	30	23	22	49	46	20	21	12	15	NA	NA	24	NA	NA	-14.2857	-4.34783	-6.12245	5	25	#VALUE!	#VALUE!		2
443	10	10	24	20	68	61	48	46	8	10	NA	NA	23	NA	NA	0	-16.6667	-10.2941	-4.16667	25	#VALUE!	#VALUE!		2
444	80	NA	82	NA	77	NA	118	NA	61	NA	18	NA	22	NA	NA	#VALUE!	#VALUE!	#VALUE!	#VALUE!	#VALUE!	#VALUE!	#VALUE!		2
448	157	95	217	186	91	86	83	83	67	48	17	12	24	20	NA	-39.4904	-14.2857	-5.49451	0	-28.3582	-29.4118	-16.6667		2
451	19	17	24	19	50	43	58	51	9	10	NA	NA	NA	28	NA	-10.5263	-20.8333	-14	-12.069	11.1111	#VALUE!	#VALUE!		2
454	15	33	17	33	69	59	21	22	12	8	NA	NA	28	NA	NA	120	94.1176	-14.4928	4.7619	-33.3333	#VALUE!	#VALUE!		2
457	151	147	54	48	627	506	1716	1320	71	84	47	57	696	NA	NA	-2.64901	-11.1111	-19.2982	-23.0769	18.3099	21.2766	#VALUE!		1
461	16	24	26	41	63	65	55	85	28	26	5	8	24	22	NA	50	57.6923	3.1746	54.5455	-7.14286	60	-8.33333		2
462	913	270	923	575	288	303	549	458	39	27	16	4	1194	134	NA	-70.4272	-37.7031	5.20833	-16.5756	-30.7692	-75	-88.7772		2
463	NA	321	633	390	148	118	643	445	95	101	53	66	1694	362	NA	#VALUE!	-38.3886	-20.2703	-30.7932	6.31579	24.5283	-78.6305		2
464	33	67	33	57	79	90	57	100	15	15	NA	NA	NA	17	NA	103.03	72.7273	13.9241	75.4386	0	#VALUE!	#VALUE!		2
465	460	NA	530	NA	814	NA	851	NA	170	NA	73	NA	83	NA	NA	#VALUE!	#VALUE!	#VALUE!	#VALUE!	#VALUE!	#VALUE!	#VALUE!		1
467	203	NA	270	NA	137	NA	347	NA	62	NA	38	NA	28	NA	NA	#VALUE!	#VALUE!	#VALUE!	#VALUE!	#VALUE!	#VALUE!	#VALUE!		1
469	51	NA	37	NA	88	NA	210	NA	13	NA	NA	NA	12	NA	NA	#VALUE!	#VALUE!	#VALUE!	#VALUE!	#VALUE!	#VALUE!	#VALUE!		1
472	157	94	221	167	294	247	776	698	61	43	35	23	20	20	Na	-40.1274	-24.4344	-15.9864	-10.0515	-29.5082	-34.2857	0		2
473	27	43	36	53	48	49	23	32	16	19	NA	NA	20	19	NA	59.2593	47.2222	2.08333	39.1304	18.75	#VALUE!	-5		2
474	132	155	83	204	78	74	62	84	22	37	5	6	19	19	NA	17.4242	145.783	-5.12821	35.4839	68.1818	20	0		2
476	35	25	36	29	65	NA	17	19	18	15	NA	NA	21	19	NA	-28.5714	-19.4444	#VALUE!	11.7647	-16.6667	#VALUE!	-9.52381		2
479	NA	NA	623	NA	144	NA	473	NA	64	NA	35	NA	32	NA	NA	#VALUE!	#VALUE!	#VALUE!	#VALUE!	#VALUE!	#VALUE!	#VALUE!		1
487	374	265	898	772	288	275	438	418	60	33	34	15	63	80	NA	-29.1444	-14.0312	-4.51389	-4.56621	-45	-55.8824	26.9841		1
489	12	NA	21	NA	70	NA	37	NA	18	NA	NA	NA	17	NA	NA	#VALUE!	#VALUE!	#VALUE!	#VALUE!	#VALUE!	#VALUE!	#VALUE!		2
490	295	689	159	1003	NA	144	368	617	28	62	14	34	74	46	NA	133.559	530.818	#VALUE!	67.663	121.429	142.857	-37.8378		2
493	714	512	682	633	109	114	838	670	50	37	26	14	37	278	NA	-28.2913	-7.18475	4.58716	-20.0477	-26	-46.1538	651.351		2
495	27	26	55	54	44	35	134	109	8	45	NSA	NA	33	NA	NA	-3.7037	-1.81818	-20.4545	-18.6567	462.5	#VALUE!	#VALUE!		2
496	13	NA	14	NA	45	NA	44	NA	13	NA	NA	NA	43	NA	NA	#VALUE!	#VALUE!	#VALUE!	#VALUE!	#VALUE!	#VALUE!	#VALUE!		2
497	19	20	46	44	69	75	78	77	8	6	NA	NA	43	41	NA	5.26316	-4.34783	8.69565	-1.28205	-25	#VALUE!	-4.65116		2
498	289	52	117	75	48	48	247	181	77	38	45	8	32	NA	NA	-82.0069	-35.8974	0	-26.7206	-50.6494	-82.2222	#VALUE!		2
499	20	31	23	25	42	NA	63	53	25	NA	4	NA	NA	NA	NA	55	8.69565	#VALUE!	-15.873	#VALUE!	#VALUE!	#VALUE!		2
500	12	NA	23	NA	65	62	30	NA	9	17	NA	NA	73	70	NA	#VALUE!	#VALUE!	-4.61538	#VALUE!	88.8889	#VALUE!	-4.10959		2
501	13	29	16	40	70	52	14	10	12	9	NA	NA	36	NA	NA	123.077	150	-25.7143	-28.5714	-25	#VALUE!	#VALUE!		2
502	18	67	18	48	109	157	51	84	21	11	NA	NA	6	NA	NA	272.222	166.667	44.0367	64.7059	-47.619	#VALUE!	#VALUE!		2
504	8	5	18	15	99	89	71	59	15	13	NA	NA	67	43	NA	-37.5	-16.6667	-10.101	-16.9014	-13.3333	#VALUE!	-35.8209		2
506	57	63	117	100	94	89	88	96	13	13	NA	NA	NA	NA	NA	10.5263	-14.5299	-5.31915	9.09091	0	#VALUE!	#VALUE!		2
507	77	65	122	92	508	433	758	623	22	22	6	5	NA	NA	NA	-15.5844	-24.5902	-14.7638	-17.81	0	-16.6667	#VALUE!		2
508	60	40	40	27	78	62	56	60	18	13	NA	NA	11	17	NA	-33.3333	-32.5	-20.5128	7.14286	-27.7778	#VALUE!	54.5455		2
511	23	34	38	41	67	72	49	74	17	13	NA	NA	NA	NA	NA	47.8261	7.89474	7.46269	51.0204	-23.5294	#VALUE!	#VALUE!		2
512	12	10	22	18	49	46	29	26	18	20	NA	NA	31	NA	NA	-16.6667	-18.1818	-6.12245	-10.3448	11.1111	#VALUE!	#VALUE!		2
514	679	95	542	293	69	66	121	98	11	23	NA	3	41	NA	NA	-86.0088	-45.941	-4.34783	-19.0083	109.091	#VALUE!	#VALUE!		2
515	20	17	30	23	56	37	31	28	10	13	NA	NA	82	38	NA	-15	-23.3333	-33.9286	-9.67742	30	#VALUE!	-53.6585		2
516	NA	15	46	30	98	77	207	174	23	11	7	NA	NA	NA	NA	#VALUE!	-34.7826	-21.4286	-15.942	-52.1739	#VALUE!	#VALUE!		2
517	1746	510	837	613	85	74	151	96	19	20	NA	NA	NA	44	NA	-70.7904	-26.7622	-12.9412	-36.4238	5.26316	#VALUE!	#VALUE!		2
519	29	19	21	13	64	53	71	53	19	17	NA	NA	NA	24	NA	-34.4828	-38.0952	-17.1875	-25.3521	-10.5263	#VALUE!	#VALUE!		2
521	11	13	6	9	69	61	17	12	11	9	NA	NA	20	22	NA	18.1818	50	-11.5942	-29.4118	-18.1818	#VALUE!	10		2
524	135	38	73	49	41	41	99	76	14	23	NA	2	25	36	NA	-71.8519	-32.8767	0	-23.2323	64.2857	#VALUE!	44		2
525	NA	15	17	16	68	62	38	40	24	14	8	NA	31	29	NA	#VALUE!	-5.88235	-8.82353	5.26316	-41.6667	#VALUE!	-6.45161		2
526	258	NA	219	253	82	77	320	376	18	14	NA	NA	20	NA	NA	#VALUE!	15.5251	-6.09756	17.5	-22.2222	#VALUE!	#VALUE!		2
531	9	5	12	9	45	37	33	24	8	14	NA	NA	27	22	NA	-44.4444	-25	-17.7778	-27.2727	75	#VALUE!	-18.5185		2
536	NA	NA	281	NA	67	NA	192	NA	53	NA	24	NA	39	NA	NA	#VALUE!	#VALUE!	#VALUE!	#VALUE!	#VALUE!	#VALUE!	#VALUE!		2
546	226	240	163	266	93	97	291	267	15	10	NA	NA	26	NA	NA	6.19469	63.1902	4.30108	-8.24742	-33.3333	#VALUE!	#VALUE!		1
549	204	137	150	160	484	402	642	539	16	17	NA	NA	22	26	NA	-32.8431	6.66667	-16.9421	-16.0436	6.25	#VALUE!	18.1818		1
551	29	25	14	14	44	36	20	19	19	15	NA	NA	27	NA	NA	-13.7931	0	-18.1818	-5	-21.0526	#VALUE!	#VALUE!		2
556	166	NA	412	NA	132	NA	174	NA	110	NA	45	NA	29	NA	NA	#VALUE!	#VALUE!	#VALUE!	#VALUE!	#VALUE!	#VALUE!	#VALUE!		1
557	5	28	5	18	56	95	11	60	21	22	NA	5	NA	15	NA	460	260	69.6429	445.455	4.7619	#VALUE!	#VALUE!		1
559	79	66	108	89	588	461	448	388	225	124	141	63	NA	23	NA	-16.4557	-17.5926	-21.5986	-13.3929	-44.8889	-55.3191	#VALUE!		1
560	52	43	86	68	56	NA	102	90	15	17	NA	NA	25	19	NA	-17.3077	-20.9302	#VALUE!	-11.7647	13.3333	#VALUE!	-24		2
561	245	105	136	173	78	126	164	216	90	133	21	88	16	NA	NA	-57.1429	27.2059	61.5385	31.7073	47.7778	319.048	#VALUE!		2
565	8	5	6	6	65	62	18	14	56	28	16	9	15	NA	NA	-37.5	0	-4.61538	-22.2222	-50	-43.75	#VALUE!		2
567	9	NA	7	NA	65	NA	13	NA	12	NA	NA	NA	35	NA	NA	#VALUE!	#VALUE!	#VALUE!	#VALUE!	#VALUE!	#VALUE!	#VALUE!		2
569	NA	11	26	21	42	53	62	65	18	34	NA	5	23	NA	NA	#VALUE!	-19.2308	26.1905	4.83871	88.8889	#VALUE!	#VALUE!		2
570	10	28	10	22	40	40	14	48	17	25	NA	3	NA	NA	NA	180	120	0	242.857	47.0588	#VALUE!	#VALUE!		2
571	NA	10	16	12	66	63	20	20	17	14	NA	NA	24	24	NA	#VALUE!	-25	-4.54545	0	-17.6471	#VALUE!	0		2
572	NA	16	23	19	52	44	26	23	19	17	NA	NA	41	49	NA	#VALUE!	-17.3913	-15.3846	-11.5385	-10.5263	#VALUE!	19.5122		2
573	84	55	85	63	91	79	109	95	13	15	NA	NA	1224	NA	NA	-34.5238	-25.8824	-13.1868	-12.844	15.3846	#VALUE!	#VALUE!		2
582	NA	523	203	451	133	132	526	566	128	176	32	68	3267	936	NA	#VALUE!	122.167	-0.75188	7.60456	37.5	112.5	-71.3499		2
584	24	NA	44	37	138	120	75	94	13	19	NA	NA	28	NA	NA	#VALUE!	-15.9091	-13.0435	25.3333	46.1538	#VALUE!	#VALUE!		2
585	NA	74	33	80	71	107	72	169	16	17	NA	NA	20	NA	NA	#VALUE!	142.424	50.7042	134.722	6.25	#VALUE!	#VALUE!		2
586	29	36	55	59	88	75	29	31	9	11	NA	NA	30	25	NA	24.1379	7.27273	-14.7727	6.89655	22.2222	#VALUE!	-16.6667		2
587	11	12	19	20	60	52	35	31	17	18	NA	NA	27	NA	NA	9.09091	5.26316	-13.3333	-11.4286	5.88235	#VALUE!	#VALUE!		2
588	13	21	16	16	63	67	262	263	36	26	8	7	NA	NA	NA	61.5385	0	6.34921	0.381679	-27.7778	-12.5	#VALUE!		2
589	8	6	22	20	52	52	32	24	20	24	NA	4	37	35	NA	-25	-9.09091	0	-25	20	#VALUE!	-5.40541		2
590	563	258	255	190	172	178	144	114	9	14	NA	NA	55	29	NA	-54.1741	-25.4902	3.48837	-20.8333	55.5556	#VALUE!	-47.2727		2
591	17	16	33	30	45	43	37	37	19	15	NA	NA	24	NA	NA	-5.88235	-9.09091	-4.44444	0	-21.0526	#VALUE!	#VALUE!		2
592	11	6	10	5	70	61	16	17	8	8	NA	NA	29	NA	NA	-45.4545	-50	-12.8571	6.25	0	#VALUE!	#VALUE!		2
593	NA	16	22	20	65	53	26	24	21	10	NA	NA	24	20	NA	#VALUE!	-9.09091	-18.4615	-7.69231	-52.381	#VALUE!	-16.6667		2
605	13	11	14	9	34	32	26	26	13	8	NA	NA	948	98	NA	-15.3846	-35.7143	-5.88235	0	-38.4615	#VALUE!	-89.6624		2
607	13	9	13	13	90	69	36	32	18	16	NA	NA	47	43	NA	-30.7692	0	-23.3333	-11.1111	-11.1111	#VALUE!	-8.51064		2
15	51	34	321	227	118	101	47	50	13	21	-	-	77	70	NA	-33.3333	-29.2835	-14.4068	6.38298	61.5385	#VALUE!	-9.09091		2
1	436	627	196	363	81	85	272	378	21	35	NA	19	65	49	Not dilated	43.8073	85.2041	4.93827	38.9706	66.6667	#VALUE!	-24.6154		1
2	107	NA	98	NA	57	NA	61	NA	14	NA	NA	NA	104	NA	Not dilated	#VALUE!	#VALUE!	#VALUE!	#VALUE!	#VALUE!	#VALUE!	#VALUE!		2
3	218	119	326	268	132	122	119	91	42	37	5	5	19	16	Not dilated	-45.4128	-17.7914	-7.57576	-23.5294	-11.9048	0	-15.7895		2
7	496	176	647	402	373	314	270	231	45	18	28	-	23	22	Not dilated	-64.5161	-37.8671	-15.8177	-14.4444	-60	#VALUE!	-4.34783		2
9	111	NA	120	86	109	94	490	396	17	17	-	-	30	32	Not dilated	#VALUE!	-28.3333	-13.7615	-19.1837	0	#VALUE!	6.66667		2
10	77	89	58	70	70	61	NA	919	8	15	-	-	26	13	Not dilated	15.5844	20.6897	-12.8571	#VALUE!	87.5	#VALUE!	-50		1
12	87	59	203	154	75	60	630	516	18	17	-	-	25	23	Not dilated	-32.1839	-24.1379	-20	-18.0952	-5.55556	#VALUE!	-8		1
14	36	40	73	62	118	NA	116	104	39	33	9	9	28	27	Not dilated	11.1111	-15.0685	#VALUE!	-10.3448	-15.3846	0	-3.57143		1
19	452	252	470	532	72	NA	361	360	24	25	11	7	28	NA	Not dilated	-44.2478	13.1915	#VALUE!	-0.277008	4.16667	-36.3636	#VALUE!		1
20	95	103	65	76	133	130	57	49	10	9	-	-	81	62	Not dilated	8.42105	16.9231	-2.25564	-14.0351	-10	#VALUE!	-23.4568		2
31	109	69	89	116	48	48	77	79	35	37	11	5	39	NA	Not dilated	-36.6972	30.3371	0	2.5974	5.71429	-54.5455	#VALUE!		2
37	27	NA	27	NA	74	NA	55	NA	20	NA	-	NA	NA	NA	Not dilated	#VALUE!	#VALUE!	#VALUE!	#VALUE!	#VALUE!	#VALUE!	#VALUE!		2
38	35	21	41	24	78	60	181	119	36	10	9	-	21	30	Not dilated	-40	-41.4634	-23.0769	-34.2541	-72.2222	#VALUE!	42.8571		2
42	1474	1131	904	950	124	102	519	522	40	45	24	28	48	25	Not dilated	-23.27	5.0885	-17.7419	0.578035	12.5	16.6667	-47.9167		1
43	59	71	81	118	102	93	49	42	42	53	26	33	54	58	Not dilated	20.339	45.679	-8.82353	-14.2857	26.1905	26.9231	7.40741		2
44	37	121	51	169	63	NA	7	183	12	10	-	-	40	35	Not dilated	227.027	231.373	#VALUE!	2514.29	-16.6667	#VALUE!	-12.5		2
45	271	167	318	323	180	167	1398	1194	26	65	16	41	31	20	Not dilated	-38.3764	1.57233	-7.22222	-14.5923	150	156.25	-35.4839		2
46	64	54	59	58	76	82	104	147	19	11	-	-	26	NA	Not dilated	-15.625	-1.69492	7.89474	41.3462	-42.1053	#VALUE!	#VALUE!		2
47	59	54	47	44	132	119	50	45	14	10	-	-	27	NA	Not dilated	-8.47458	-6.38298	-9.84848	-10	-28.5714	#VALUE!	#VALUE!		2
48	36	NA	58	NA	64	NA	44	NA	12	NA	-	NA	30	NA	Not dilated	#VALUE!	#VALUE!	#VALUE!	#VALUE!	#VALUE!	#VALUE!	#VALUE!		2
50	31	47	63	99	NA	94	108	283	11	12	NA	NA	40	49	Not dilated	51.6129	57.1429	#VALUE!	162.037	9.09091	#VALUE!	22.5		2
56	235	171	193	187	102	102	375	312	52	46	22	16	33	56	Not dilated	-27.234	-3.10881	0	-16.8	-11.5385	-27.2727	69.697		1
57	1406	355	950	742	72	63	114	83	23	21	9	NA	9	NA	Not dilated	-74.7511	-21.8947	-12.5	-27.193	-8.69565	#VALUE!	#VALUE!		2
62	82	27	119	67	76	NA	268	185	38	17	11	NA	1626	125	Not dilated	-67.0732	-43.6975	#VALUE!	-30.9701	-55.2632	#VALUE!	-92.3124		2
63	163	109	209	148	193	161	387	306	144	137	78	78	2520	1110	Not dilated	-33.1288	-29.1866	-16.5803	-20.9302	-4.86111	0	-55.9524		2
68	36	41	29	37	58	50	55	74	28	26	3	5	22	24	Not dilated	13.8889	27.5862	-13.7931	34.5455	-7.14286	66.6667	9.09091		2
69	141	224	71	332	40	63	186	372	20	31	NA	8	37	29	Not dilated	58.8652	367.606	57.5	100	55	#VALUE!	-21.6216		2
70	14	23	18	31	81	210	67	222	21	11	NA	NA	16	19	Not dilated	64.2857	72.2222	159.259	231.343	-47.619	#VALUE!	18.75		2
73	389	461	281	819	128	181	124	144	15	16	NA	NA	38		Not dilated	18.509	191.459	41.4062	16.129	6.66667	#VALUE!	-100		2
111	NA	12	NA	17	NA	62	NA	9	NA	13	NA	NA	NA	24	Not dilated	#VALUE!	#VALUE!	#VALUE!	#VALUE!	#VALUE!	#VALUE!	#VALUE!		2
127	788	251	522	618	85	82	687	571	39	43	10	5	39	NA	Not dilated	-68.1472	18.3908	-3.52941	-16.885	10.2564	-50	#VALUE!		2
131	39	29	75	54	54	54	36	42	14	12	NA	NA	31	30	Not dilated	-25.641	-28	0	16.6667	-14.2857	#VALUE!	-3.22581		2
135	29	62	30	43	NA	90	41	50	9	9	NA	NA	17	18	Not dilated	113.793	43.3333	#VALUE!	21.9512	0	#VALUE!	5.88235		2
168	395	118	208	150	137	NA	484	336	24	18	13	NA	5943	3045	Not dilated	-70.1266	-27.8846	#VALUE!	-30.5785	-25	#VALUE!	-48.7633		2
170	13	11	12	14	52	50	5	10	6	8	NA	NA	38	37	Not dilated	-15.3846	16.6667	-3.84615	100	33.3333	#VALUE!	-2.63158		2
172	20	16	5	7	NA	70	5	5	5	7	NA	NA	27	25	Not dilated	-20	40	#VALUE!	0	40	#VALUE!	-7.40741		2
177	350	160	525	310	201	173	699	504	158	66	72	20	2316	864	Not dilated	-54.2857	-40.9524	-13.9303	-27.897	-58.2278	-72.2222	-62.6943		2
178	90	42	92	68	71	73	64	67	21	17	NA	NA	750	63	Not dilated	-53.3333	-26.087	2.8169	4.6875	-19.0476	#VALUE!	-91.6		2
179	131	61	104	68	91	NA	400	267	46	30	23	13	22	NA	Not dilated	-53.4351	-34.6154	#VALUE!	-33.25	-34.7826	-43.4783	#VALUE!		2
180	NA	186	33	277	78	117	23	119	21	29	NA	4	2370	534	Not dilated	#VALUE!	739.394	50	417.391	38.0952	#VALUE!	-77.4684		2
181	391	500	714	674	84	101	79	72	30	27	15	13	19	NA	Not dilated	27.8772	-5.60224	20.2381	-8.86076	-10	-13.3333	#VALUE!		2
184	16	13	15	11	72	63	5	5	14	17	NA	NA	28	19	Not dilated	-18.75	-26.6667	-12.5	0	21.4286	#VALUE!	-32.1429		2
186	19	NA	28	NA	NA	NA	84	NA	32	NA	4	NA	24	NA	Not dilated	#VALUE!	#VALUE!	#VALUE!	#VALUE!	#VALUE!	#VALUE!	#VALUE!		2
190	314	102	125	147	53	60	156	90	10	14	NA	NA	16	16	Not dilated	-67.5159	17.6	13.2075	-42.3077	40	#VALUE!	0		2
197	227	292	150	295	139	153	552	624	36	26	17	11	52	NA	Not dilated	28.6344	96.6667	10.0719	13.0435	-27.7778	-35.2941	#VALUE!		2
198	NA	NA	20	NA	58	NA	5	NA	23	NA	10	NA	36	NA	Not dilated	#VALUE!	#VALUE!	#VALUE!	#VALUE!	#VALUE!	#VALUE!	#VALUE!		2
199	146	163	130	139	440	486	418	432	24	19	6	NA	19	20	Not dilated	11.6438	6.92308	10.4545	3.34928	-20.8333	#VALUE!	5.26316		1
200	45	38	48	40	71	48	196	148	15	11	NA	NA	35	26	Not dilated	-15.5556	-16.6667	-32.3944	-24.4898	-26.6667	#VALUE!	-25.7143		2
201	29	20	26	17	78	69	36	20	8	25	NA	5	80	37	Not dilated	-31.0345	-34.6154	-11.5385	-44.4444	212.5	#VALUE!	-53.75		2
202	1137	84	721	263	257	181	505	344	41	13	24	NA	480	50	Not dilated	-92.6121	-63.5229	-29.572	-31.8812	-68.2927	#VALUE!	-89.5833		2
206	533	127	597	314	238	215	477	314	56	32	29	10	62	2106	Not dilated	-76.1726	-47.4037	-9.66387	-34.1719	-42.8571	-65.5172	3296.77		1
207	14	16	9	9	110	99	54	51	7	9	NA	NA	894	200	Not dilated	14.2857	0	-10	-5.55556	28.5714	#VALUE!	-77.6286		2
211	544	172	694	511	125	124	438	358	112	69	28	8	600	45	Not dilated	-68.3824	-26.3689	-0.8	-18.2648	-38.3929	-71.4286	-92.5		2
241	70	46	156	122	121	112	172	142	37	29	12	7	13	NA	Not dilated	-34.2857	-21.7949	-7.43802	-17.4419	-21.6216	-41.6667	#VALUE!		2
257	126	NA	339	NA	112	NA	432	NA	17	NA	NA	NA	38	NA	Not dilated	#VALUE!	#VALUE!	#VALUE!	#VALUE!	#VALUE!	#VALUE!	#VALUE!		2
261	214	150	124	113	702	644	695	660	22	22	9	10	NA	25	Not dilated	-29.9065	-8.87097	-8.26211	-5.03597	0	11.1111	#VALUE!		2
262	26	22	28	23	95	56	55	49	10	19	NA	NA	22	16	Not dilated	-15.3846	-17.8571	-41.0526	-10.9091	90	#VALUE!	-27.2727		2
264	249	204	379	335	324	326	790	820	77	72	48	45	41	46	Not dilated	-18.0723	-11.6095	0.617284	3.79747	-6.49351	-6.25	12.1951		1
266	18	NA	15	NA	46	NA	27	NA	13	NA	NA	NA	34	NA	Not dilated	#VALUE!	#VALUE!	#VALUE!	#VALUE!	#VALUE!	#VALUE!	#VALUE!		2
288	282	130	180	151	72	64	197	150	21	15	NA	NA	NA	NA	Not dilated	-53.9007	-16.1111	-11.1111	-23.8579	-28.5714	#VALUE!	#VALUE!		2
289	33	39	65	63	253	221	909	762	11	14	NA	NA	NA	20	Not dilated	18.1818	-3.07692	-12.6482	-16.1716	27.2727	#VALUE!	#VALUE!		2
299	32	29	116	86	113	194	244	303	16	16	NA	NA	NA	30	Not dilated	-9.375	-25.8621	71.6814	24.1803	0	#VALUE!	#VALUE!		2
304	15	10	21	13	43	33	16	11	24	13	4	NA	16	16	Not dilated	-33.3333	-38.0952	-23.2558	-31.25	-45.8333	#VALUE!	0		2
310	311	61	400	180	230	156	558	349	44	16	25	NA	71	16	Not dilated	-80.3859	-55	-32.1739	-37.4552	-63.6364	#VALUE!	-77.4648		2
313	27	18	53	31	52	48	31	21	17	13	NA	NA	24	29	Not dilated	-33.3333	-41.5094	-7.69231	-32.2581	-23.5294	#VALUE!	20.8333		2
319	16	NA	21	NA	53	NA	26	NA	10	NA	NA	NA	34	NA	Not dilated	#VALUE!	#VALUE!	#VALUE!	#VALUE!	#VALUE!	#VALUE!	#VALUE!		2
321	19	9	14	9	43	46	6	5	35	27	5	4	20	20	Not dilated	-52.6316	-35.7143	6.97674	-16.6667	-22.8571	-20	0		2
326	16	NA	19	NA	41	NA	11	NA	20	NA	NA	NA	22	NA	Not dilated	#VALUE!	#VALUE!	#VALUE!	#VALUE!	#VALUE!	#VALUE!	#VALUE!		2
327	29	17	65	47	61	NA	128	94	16	18	NA	NA	43	38	Not dilated	-41.3793	-27.6923	#VALUE!	-26.5625	12.5	#VALUE!	-11.6279		2
331	20	18	27	24	46	44	18	NA	19	21	NA	NA	27	NA	Not dilated	-10	-11.1111	-4.34783	#VALUE!	10.5263	#VALUE!	#VALUE!		2
334	20	41	40	67	50	NA	21	52	22	25	3	4	29	30	Not dilated	105	67.5	#VALUE!	147.619	13.6364	33.3333	3.44828		2
335	25	NA	28	NA	42	NA	18	NA	10	NA	NA	NA	26	NA	Not dilated	#VALUE!	#VALUE!	#VALUE!	#VALUE!	#VALUE!	#VALUE!	#VALUE!		2
337	64	54	59	58	76	82	104	147	19	11	NA	NA	26	NA	Not dilated	-15.625	-1.69492	7.89474	41.3462	-42.1053	#VALUE!	#VALUE!		2
342	15	45	22	34	87	NA	19	NA	20	NA	NA	NA	NA	NA	Not dilated	200	54.5455	#VALUE!	#VALUE!	#VALUE!	#VALUE!	#VALUE!		2
356	12	11	14	10	48	44	14	11	26	15	4	NA	32	34	Not dilated	-8.33333	-28.5714	-8.33333	-21.4286	-42.3077	#VALUE!	6.25		2
360	32	NA	41	NA	102	NA	63	NA	11	NA	NA	NA	49	NA	Not dilated	#VALUE!	#VALUE!	#VALUE!	#VALUE!	#VALUE!	#VALUE!	#VALUE!		2
361	390	222	147	178	250	214	NA	209	48	61	22	36	39	19	Not dilated	-43.0769	21.0884	-14.4	#VALUE!	27.0833	63.6364	-51.2821		2
363	434	208	566	369	179	145	290	234	40	38	7	5	1740	261	Not dilated	-52.0737	-34.8057	-18.9944	-19.3103	-5	-28.5714	-85		2
365	77	89	58	70	70	61		919	8	15	NA	NA	26	NA	Not dilated	15.5844	20.6897	-12.8571	#DIV/0!	87.5	#VALUE!	#VALUE!		1
366	24	NA	20	NA	28	NA	5	NA	23	NA	4	NA	NA	NA	Not dilated	#VALUE!	#VALUE!	#VALUE!	#VALUE!	#VALUE!	#VALUE!	#VALUE!		2
367	23	21	13	13	49	46	21	14	13	13	NA	NA	34	19	Not dilated	-8.69565	0	-6.12245	-33.3333	0	#VALUE!	-44.1176		2
370	20	NA	18	NA	53	NA	29	NA	6	NA	NA	NA	21	NA	Not dilated	#VALUE!	#VALUE!	#VALUE!	#VALUE!	#VALUE!	#VALUE!	#VALUE!		2
371	NA	32	23	31	83	82	67	77	8	NA	NA	NA	23	31	Not dilated	#VALUE!	34.7826	-1.20482	14.9254	#VALUE!	#VALUE!	34.7826		2
372	15	97	15	110	78	100	15	87	28	23	5	4	23	23	Not dilated	546.667	633.333	28.2051	480	-17.8571	-20	0		2
373	40	75	42	72	85	53	58	37	17	19	NA	NA	37	22	Not dilated	87.5	71.4286	-37.6471	-36.2069	11.7647	#VALUE!	-40.5405		2
374	14	5	16	9	75	NA	19	12	13	16	NA	NA	20	39	Not dilated	-64.2857	-43.75	#VALUE!	-36.8421	23.0769	#VALUE!	95		2
376	13	6	13	13	37	NA	28	24	17	13	NA	NA	NA	51	Not dilated	-53.8462	0	#VALUE!	-14.2857	-23.5294	#VALUE!	#VALUE!		2
377	189	156	104	214	116	125	352	406	27	12	15	NA	NA	NA	Not dilated	-17.4603	105.769	7.75862	15.3409	-55.5556	#VALUE!	#VALUE!		2
379	235	72	262	186	88	68	177	118	21	16	NA	NA	31	14	Not dilated	-69.3617	-29.0076	-22.7273	-33.3333	-23.8095	#VALUE!	-54.8387		2
380	12	15	20	23	NA	59	43	37	16	18	NA	NA	19	23	Not dilated	25	15	#VALUE!	-13.9535	12.5	#VALUE!	21.0526		2
381	27	15	43	32	86	NA	42	31	10	10	NA	NA	18	NA	Not dilated	-44.4444	-25.5814	#VALUE!	-26.1905	0	#VALUE!	#VALUE!		2
383	8	6	6	8	44	40	19	13	12	6	NA	NA	24	NA	Not dilated	-25	33.3333	-9.09091	-31.5789	-50	#VALUE!	#VALUE!		2
386	28	23	94	68	79	73	165	143	24	20	4	NA	28	37	Not dilated	-17.8571	-27.6596	-7.59494	-13.3333	-16.6667	#VALUE!	32.1429		2
389	35	23	48	34	133	114	91	77	19	10	NA	NA	18	NA	Not dilated	-34.2857	-29.1667	-14.2857	-15.3846	-47.3684	#VALUE!	#VALUE!		2
390	24	NA	42	NA	42	NA	37	NA	15	NA	NA	NA	36	NA	Not dilated	#VALUE!	#VALUE!	#VALUE!	#VALUE!	#VALUE!	#VALUE!	#VALUE!		2
396	78	49	292	239	99	89	531	451	26	19	5	NA	16	20	Not dilated	-37.1795	-18.1507	-10.101	-15.0659	-26.9231	#VALUE!	25		2
397	NA	13	20	17	61	65	48	48	16	19	NA	NA	28	28	Not dilated	#VALUE!	-15	6.55738	0	18.75	#VALUE!	0		2
398	14	NA	18	NA	52	NA	21	NA	14	NA	NA	NA	56	NA	Not dilated	#VALUE!	#VALUE!	#VALUE!	#VALUE!	#VALUE!	#VALUE!	#VALUE!		2
399	13	NA	12	NA	96	NA	28	NA	8	NA	NA	NA	27	NA	Not dilated	#VALUE!	#VALUE!	#VALUE!	#VALUE!	#VALUE!	#VALUE!	#VALUE!		2
400	22	NA	21	NA	59	NA	21	NA	25	NA	5	NA	24	NA	Not dilated	#VALUE!	#VALUE!	#VALUE!	#VALUE!	#VALUE!	#VALUE!	#VALUE!		2
402	10	29	11	25	105	106	49	80	20	15	NA	NA	19	19	Not dilated	190	127.273	0.952381	63.2653	-25	#VALUE!	0		2
405	733	NA	368	NA	86	NA	454	NA	51	NA	27	NA	32	NA	Not dilated	#VALUE!	#VALUE!	#VALUE!	#VALUE!	#VALUE!	#VALUE!	#VALUE!		1
407	22	NA	31	NA	55	NA	50	NA	15	NA	NA	NA	37	NA	Not dilated	#VALUE!	#VALUE!	#VALUE!	#VALUE!	#VALUE!	#VALUE!	#VALUE!		2
409	33	178	39	151	75	81	35	96	13	32	NA	22	43	NA	Not dilated	439.394	287.179	8	174.286	146.154	#VALUE!	#VALUE!		2
410	493	258	639	453	150	178	385	314	28	24	11	8	NA	NA	Not dilated	-47.6673	-29.108	18.6667	-18.4416	-14.2857	-27.2727	#VALUE!		2
418	11	8	5	4	72	51	18	13	8	12	NA	NA	34	31	Not dilated	-27.2727	-20	-29.1667	-27.7778	50	#VALUE!	-8.82353		2
419	7	12	12	11	65	55	37	33	15	13	NA	NA	34	NA	Not dilated	71.4286	-8.33333	-15.3846	-10.8108	-13.3333	#VALUE!	#VALUE!		1
420	23	18	23	19	98	69	38	39	17	10	NA	NA	28	23	Not dilated	-21.7391	-17.3913	-29.5918	2.63158	-41.1765	#VALUE!	-17.8571		2
424	303	268	261	209	121	102	317	286	12	48	NA	29	618	5202	Not dilated	-11.5512	-19.9234	-15.7025	-9.77918	300	#VALUE!	741.748		2
425	29	29	62	53	88	77	57	49	10	13	NA	NA	35	NA	Not dilated	0	-14.5161	-12.5	-14.0351	30	#VALUE!	#VALUE!		2
428	41	NA	18	NA	46	NA	32	NA	11	NA	NA	NA	21	NA	Not dilated	#VALUE!	#VALUE!	#VALUE!	#VALUE!	#VALUE!	#VALUE!	#VALUE!		2
432	27	17	87	61	82	74	321	248	19	16	NA	NA	26	18	Not dilated	-37.037	-29.8851	-9.7561	-22.7414	-15.7895	#VALUE!	-30.7692		1
433	NA	67	76	110	49	37	40	42	42	65	9	4	64	50	Not dilated	#VALUE!	44.7368	-24.4898	5	54.7619	-55.5556	-21.875		2
434	13	9	26	22	79	77	61	54	45	31	6	6	13	11	Not dilated	-30.7692	-15.3846	-2.53165	-11.4754	-31.1111	0	-15.3846		2
435	15	13	21	19	83	84	50	61	23	18	4	NA	11	5	Not dilated	-13.3333	-9.52381	1.20482	22	-21.7391	#VALUE!	-54.5455		2
436	NA	34	55	49	79	74	73	67	19	16	NA	NA	NA	33	Not dilated	#VALUE!	-10.9091	-6.32911	-8.21918	-15.7895	#VALUE!	#VALUE!		2
437	19	28	31	34	114	114	108	104	25	24	3	6	18	NA	Not dilated	47.3684	9.67742	0	-3.7037	-4	100	#VALUE!		2
439	NA	146	348	188	206	128	378	234	70	82	37	51	32	24	Not dilated	#VALUE!	-45.977	-37.8641	-38.0952	17.1429	37.8378	-25		2
440	65	109	69	107	81	83	56	79	21	30	NA	10	28	NA	Not dilated	67.6923	55.0725	2.46914	41.0714	42.8571	#VALUE!	#VALUE!		2
441	24	18	31	24	44	44	23	19	16	9	NA	NA	36	NA	Not dilated	-25	-22.5806	0	-17.3913	-43.75	#VALUE!	#VALUE!		2
447	19	17	45	42	47	45	23	20	10	12	NA	NA	38	26	Not dilated	-10.5263	-6.66667	-4.25532	-13.0435	20	#VALUE!	-31.5789		2
450	NA	20	38	30	62	62	40	42	15	11	NA	NA	25	NA	Not dilated	#VALUE!	-21.0526	0	5	-26.6667	#VALUE!	#VALUE!		1
452	15	18	12	10	NA	51	29	31	15	19	NA	NA	23	17	Not dilated	20	-16.6667	#VALUE!	6.89655	26.6667	#VALUE!	-26.087		2
455	12	NA	7	NA	61	NA	57	NA	15	NA	NA	NA	25	NA	Not dilated	#VALUE!	#VALUE!	#VALUE!	#VALUE!	#VALUE!	#VALUE!	#VALUE!		2
456	10	7	16	13	54	51	16	16	17	12	NA	NA	NA	NA	Not dilated	-30	-18.75	-5.55556	0	-29.4118	#VALUE!	#VALUE!		2
458	161	126	65	93	211	221	192	213	29	16	11	NA	26	NA	Not dilated	-21.7391	43.0769	4.73934	10.9375	-44.8276	#VALUE!	#VALUE!		2
459	23	72	13	27	NA	57	52	75	16	16	NA	NA	NA	15	Not dilated	213.043	107.692	#VALUE!	44.2308	0	#VALUE!	#VALUE!		2
460	7	NA	10	NA	56	NA	23	NA	13	NA	NA	NA	29	NA	Not dilated	#VALUE!	#VALUE!	#VALUE!	#VALUE!	#VALUE!	#VALUE!	#VALUE!		2
466	15	NA	19	NA	74	NA	28	NA	11	NA	NA	NA	32	NA	Not dilated	#VALUE!	#VALUE!	#VALUE!	#VALUE!	#VALUE!	#VALUE!	#VALUE!		1
468	121	52	160	113	64	63	68	52	13	12	NA	NA	24	NA	Not dilated	-57.0248	-29.375	-1.5625	-23.5294	-7.69231	#VALUE!	#VALUE!		1
471	128	NA	104	NA	86	NA	95	NA	50	NA	15	NA	NA	NA	Not dilated	#VALUE!	#VALUE!	#VALUE!	#VALUE!	#VALUE!	#VALUE!	#VALUE!		2
478	15	NA	8	NA	55	NA	19	NA	30	NA	5	NA	NA	NA	Not dilated	#VALUE!	#VALUE!	#VALUE!	#VALUE!	#VALUE!	#VALUE!	#VALUE!		2
482	186	142	389	301	293	184	651	423	42	32	18	16	25	18	Not dilated	-23.6559	-22.6221	-37.2014	-35.023	-23.8095	-11.1111	-28		1
483	318	299	574	587	144	129	557	575	107	100	56	54	26	36	Not dilated	-5.97484	2.26481	-10.4167	3.2316	-6.54206	-3.57143	38.4615		1
486	808	NA	989	NA	148	NA	709	NA	34	NA	18	NA	43	NA	Not dilated	#VALUE!	#VALUE!	#VALUE!	#VALUE!	#VALUE!	#VALUE!	#VALUE!		1
494	17	36	23	42	58	46	12	13	11	8	NA	NA	18	18	Not dilated	111.765	82.6087	-20.6897	8.33333	-27.2727	#VALUE!	0		2
527	11	NA	12	NA	72	NA	18	NA	40	NA	5	NA	22	NA	Not dilated	#VALUE!	#VALUE!	#VALUE!	#VALUE!	#VALUE!	#VALUE!	#VALUE!		2
530	NA	284	24	265	56	92	75	301	30	21	7	NA	18	NA	Not dilated	#VALUE!	1004.17	64.2857	301.333	-30	#VALUE!	#VALUE!		2
533	49	15	40	26	50	42	65	53	22	11	9	NA	18	NA	Not dilated	-69.3878	-35	-16	-18.4615	-50	#VALUE!	#VALUE!		2
534	45	23	23	25	84	67	56	61	9	9	NA	NA	27	NA	Not dilated	-48.8889	8.69565	-20.2381	8.92857	0	#VALUE!	#VALUE!		1
535	416	125	446	319	164	146	565	399	44	36	21	19	17	14	Not dilated	-69.9519	-28.4753	-10.9756	-29.3805	-18.1818	-9.52381	-17.6471		2
538	241	166	222	260	76	74	508	534	42	91	19	51	33	846	Not dilated	-31.1203	17.1171	-2.63158	5.11811	116.667	168.421	2463.64		2
539	9	NA	14	NA	NA	NA	19	NA	2	NA	NA	NA	35	NA	Not dilated	#VALUE!	#VALUE!	#VALUE!	#VALUE!	#VALUE!	#VALUE!	#VALUE!		2
541	199	111	135	183	80	78	333	313	29	25	8	4	131	32	Not dilated	-44.2211	35.5556	-2.5	-6.00601	-13.7931	-50	-75.5725		2
542	NA	47	61	70	103	108	312	436	NA	25	NA	5	25	26	Not dilated	#VALUE!	14.7541	4.85437	39.7436	#VALUE!	#VALUE!	4		2
545	193	202	138	471	162	146	83	147	14	22	NA	4	40	29	Not dilated	4.66321	241.304	-9.87654	77.1084	57.1429	#VALUE!	-27.5		1
547	163	92	312	265	168	164	2928	2388	77	33	39	12	28	30	Not dilated	-43.5583	-15.0641	-2.38095	-18.4426	-57.1429	-69.2308	7.14286		1
550	192	150	111	98	61	52	379	332	25	32	4	4	45	NA	Not dilated	-21.875	-11.7117	-14.7541	-12.4011	28	0	#VALUE!		2
562	21	50	28	47	133	126	137	254	24	37	3	12	31	19	Not dilated	138.095	67.8571	-5.26316	85.4015	54.1667	300	-38.7097		2
563	NA	28	14	26	30	30	48	103	23	13	7	NA	14	9	Not dilated	#VALUE!	85.7143	0	114.583	-43.4783	#VALUE!	-35.7143		2
564	14	NA	12	NA	33	NA	21	NA	15	NA	NA	NA	21	NA	Not dilated	#VALUE!	#VALUE!	#VALUE!	#VALUE!	#VALUE!	#VALUE!	#VALUE!		2
566	84	98	130	172	88	70	56	67	18	18	NA	NA	33	33	Not dilated	16.6667	32.3077	-20.4545	19.6429	0	#VALUE!	0		2
568	23	11	28	21	77	69	104	82	16	17	NA	NA	45	NA	Not dilated	-52.1739	-25	-10.3896	-21.1538	6.25	#VALUE!	#VALUE!		2
71																#DIV/0!	#DIV/0!	#DIV/0!	#DIV/0!	#DIV/0!	#DIV/0!	#DIV/0!		2
75																#DIV/0!	#DIV/0!	#DIV/0!	#DIV/0!	#DIV/0!	#DIV/0!	#DIV/0!		2
77																#DIV/0!	#DIV/0!	#DIV/0!	#DIV/0!	#DIV/0!	#DIV/0!	#DIV/0!		2
176	35	NA	55	NA	106	NA	98	NA	19	NA	NA	NA	31	NA		#VALUE!	#VALUE!	#VALUE!	#VALUE!	#VALUE!	#VALUE!	#VALUE!		2
194																#DIV/0!	#DIV/0!	#DIV/0!	#DIV/0!	#DIV/0!	#DIV/0!	#DIV/0!		2
227	27	27	39	38	61	61	68	71	23	16	6	NA	22	20		0	-2.5641	0	4.41176	-30.4348	#VALUE!	-9.09091		2
280																#DIV/0!	#DIV/0!	#DIV/0!	#DIV/0!	#DIV/0!	#DIV/0!	#DIV/0!		2
282	18	NA	20	NA	104	NA	46	NA	15	NA	NA	NA	NA	NA		#VALUE!	#VALUE!	#VALUE!	#VALUE!	#VALUE!	#VALUE!	#VALUE!		2
348																#DIV/0!	#DIV/0!	#DIV/0!	#DIV/0!	#DIV/0!	#DIV/0!	#DIV/0!		2
353	20	31	17	22	56	51	21	33	12	10	NA	NA	39	38		55	29.4118	-8.92857	57.1429	-16.6667	#VALUE!	-2.5641		2
575																#DIV/0!	#DIV/0!	#DIV/0!	#DIV/0!	#DIV/0!	#DIV/0!	#DIV/0!		2
613
614
615
616
617
618
619
620
621
622
623
624
625
626
627
628
629
630
631
632
633
634
635
636
637
638
639
640
641
642
643
644
645
646
647
648
649
650
651
652
653
654
655
656
657
658
659
660
661
662
663
664
665
666
667
668
669
670
671
672
673
674
675
676
677
678
679
680
681
682
683
684
685
686
687
688
689
690
691
692
693
694
695
696
697
698
699
700
701
702
703
704
705
706
707
708
709
710
711
712
713
714
715
716
717
718
719
720
721
722
723
724
725
726
727
728
729
730
731
732
733
734
735
736
737
738
739
740
741
742
743
744
745
746
747
748
749
750
751
752
753
754
755
756
757
758
759
760
761
762
763
764
765
766
767
768
769
770
771
772
773
774
775
776
777
778
779
780
781
782
783
784
785
786
787
788
789
790
791
792
793
794
795
796
797
798
799
800
801
802
803
804
805
806
807
808
809
810
811
812
813
814
815
816
817
818
819
820
821
822
823
824
825
826
827
828
829
830
831
832
833
834
835
836
837
838
839
840
841
842
843
844
845
846
847
848
849
850
851
852
853
854
855
856
857
858
859
860
861
862
863
864
865
866
867
868
869
870
871
872
873
874
875
876
877
878
879
880
881
882
883
884
885
886
887
888
889
890
891
892
893
894
895
896
897
898
899
900
901
902
903
904
905
906
907
908
909
910
911
912
913
914
915
916
917
918
919
920
921
922
923
924
925
926
927
928
929
930
931
932
933
934
935
936
937
938
939
940
941
942
943
944
945
946
947
948
949
950
951
952
953
954
955
956
957
958
959
960
961
962
963
964
965
966
967
968
969
970
971
972
973
974
975
976
977
978
979
980
981
982
983
984
985
986
987
988
989
990
991
992
993
994
995
996
997
998
999
1000

## Sheet: LOW RISK
Pt number	Remarks	Age (years)	Female = 1, Male = 2	BMI [kg/m2)	Previous history of cholecystitis, icterus, pancreatitis 1 = yes (precise which under "remarks"), 2 = no	RUQ pain on admission (1= yes, 2 = no)	Fever on admission (>38.3, 1 = yes, 2 = no)	CBD Risk category (1 = low, 2 = intermediate, 3 = high)	Associated acute cholecystitis (1 = yes, 2 = no)	Time between admission and EUS	CBD stone on EUS	Time between EUS and cholecystectomy (days)	Time between admission and cholecystectomy (days)	CBD stone on IOC	Length of stay (days)	Number of EUS	Number of ERCP	Number of MRCP	Total number of CBD investigations	CBD stone (final assessment) 1 = yes 2 = no	Strategy used : 1=cholecystectomy first, no CBD stone 2=cholecystectomy first w/ postoperative EUS/ERCP, 3= CBD investigations first
144		85.7671	1	NA	1	1	1	1	1				#REF!	NON	16	0	0	0	0	2	1
221		37.0027	1	37.8	1	1	1	1	1				#REF!	NON	3	0	0	0	0	2	1
268		61.5808	1	23.4	2	1	1	1	1				#REF!	PAS FAITE	20	0	0	0	0	2	1
138		83.2822	1	27.6	2	1	1	1	1				#REF!	NON	6	0	0	0	0	2	1
163		83.6411	1	24.2	2	1	1	1	1				#REF!	NON	8	0	0	1	1	2	1
216		69.7836	1	21.6	2	1	1	1	1				#REF!	NON	9	0	0	0	0	2	1
218		31.0082	1	26.6	2	1	1	1	1				#REF!	NON	7	0	0	0	0	2	1
234		79.8384	1	28.5	2	1	1	1	1				#REF!	NON	6	0	0	0	0	2	1
238		66.3726	1	32	2	1	1	1	1				#REF!	NON	4	0	0	0	0	2	1
417		49.8356	1	26.1	2	1	1	1	1				#REF!	NON	7	0	0	0	0	2	1
494		45.3671	1	22.3	2	1	1	1	1				#REF!	NON	4	0	0	0	0	2	1
568		59.9616	1	36.1	2	1	1	1	1				#REF!	NON	9	0	0	0	0	2	1
459		70.2767	1	23.1	2	1	1	1	1				#REF!	PAS FAITE	9	0	0	0	0	2	1
578		37.274	1	28.7	2	1	1	1	1				#REF!	PAS FAITE	6	0	0	0	0	2	1
123		69.5151	1	36.7	2	1	1	1	2				#REF!	NON	11	0	0	0	0	2	1
362	S/P migration avec EUS en 2012	75.8904	1	35	1	1	2	1	1				#REF!	PAS FAITE	10	0	0	0	0	2	1
142		54.3507	1	27	1	1	2	1	1				#REF!	NON	4	0	0	0	0	2	1
284		68.9288	1	28.2	1	1	2	1	1				#REF!	NON	3	0	0	0	0	2	1
286		31.5699	1	27.2	2	1	2	1	1				#REF!	PAS FAITE	11	0	2	0	2	2	1
303		68.589	1	37.2	2	1	2	1	1	#REF!	NON	#REF!	#REF!	NON	11	0	1	1	2	2	1
436		59.5753	1	32.5	2	1	2	1	1				#REF!	PAS FAITE	10	0	0	0	0	2	1
360		56.5041	1	35	2	1	2	1	1				#REF!	NON	7	0	0	0	0	2	1
551		28.8493	1	21	2	1	2	1	1				#REF!	NON	4	0	0	0	0	2	1
567		80.5753	1	22.9	2	1	2	1	1				#REF!	NON	8	0	0	0	0	2	1
365	fibrose hépatique extensive	58.2027	1	24	2	1	2	1	1	#REF!	ECHEC	#REF!	#REF!	OUI	24	1	0	1	2	1	1
291		42.0575	1	27	2	1	2	1	1				#REF!	NON	11	0	0	1	1	2	1
319		45.1753	1	29	2	1	2	1	1				#REF!	NON	4	0	0	0	0	2	1
155		28.0795	1	31.2	2	1	2	1	1	#REF!	OUI	#REF!	#REF!	OUI	6	1	1	0	2	1	1
2		68.2603	1	26.7	2	1	2	1	1				#REF!	NON	6	0	0	0	0	2	1
29		73.8521	1	27.9	2	1	2	1	1				#REF!	NON	5	0	0	0	0	2	1
39		27.7233	1	27	2	1	2	1	1				#REF!	NON	3	0	0	0	0	2	1
49		66.063	1	29.3	2	1	2	1	1				#REF!	NON	7	0	0	0	0	2	1
80		57.9534	1	28	2	1	2	1	1				#REF!	NON	12	0	0	0	0	2	1
88		29.989	1	18.5	2	1	2	1	1				#REF!	NON	4	0	0	0	0	2	1
91		35.1452	1	35.3	2	1	2	1	1				#REF!	NON	4	0	0	0	0	2	1
95		45.6411	1	32	2	1	2	1	1				#REF!	NON	6	0	0	0	0	2	1
115		42.1068	1	34	2	1	2	1	1				#REF!	NON	5	0	0	0	0	2	1
119		46.789	1	30	2	1	2	1	1				#REF!	NON	5	0	0	0	0	2	1
129		80.7726	1	31.1	2	1	2	1	1				#REF!	NON	4	0	0	0	0	2	1
133		50.1507	1	NA	2	1	2	1	1				#REF!	NON	4	0	0	0	0	2	1
135		35.5918	1	32.8	2	1	2	1	1				#REF!	NON	5	0	0	0	0	2	1
137		36.7315	1	33.8	2	1	2	1	1				#REF!	NON	4	0	0	0	0	2	1
140		63.8575	1	31	2	1	2	1	1				#REF!	NON	3	0	0	0	0	2	1
143		51.9452	1	31	2	1	2	1	1				#REF!	NON	3	0	0	0	0	2	1
145		29.6932	1	33	2	1	2	1	1				#REF!	NON	7	0	0	0	0	2	1
156		51.4986	1	27.1	2	1	2	1	1				#REF!	NON	4	0	0	0	0	2	1
160		54.4	1	41	2	1	2	1	1				#REF!	NON	5	0	0	0	0	2	1
162		48.8932	1	38	2	1	2	1	1				#REF!	NON	3	0	0	0	0	2	1
170		41.1753	1	20	2	1	2	1	1				#REF!	NON	3	0	0	0	0	2	1
193		36.8904	1	24.4	2	1	2	1	1				#REF!	NON	6	0	0	0	0	2	1
229		74.6274	1	21.9	2	1	2	1	1				#REF!	NON	2	0	0	0	0	2	1
233		47.6575	1	26.1	2	1	2	1	1				#REF!	NON	4	0	0	0	0	2	1
243		19.1205	1	35.1	2	1	2	1	1				#REF!	NON	8	0	0	0	0	2	1
247	CCKite clinique ms doute US et CT à corréler à l'US	21.726	1	19	2	1	2	1	1				#REF!	NON	4	0	0	0	0	2	1
251		37.0548	1	40	2	1	2	1	1				#REF!	NON	4	0	0	0	0	2	1
254		36.1781	1	38	2	1	2	1	1				#REF!	NON	4	0	0	0	0	2	1
262		56.4247	1	20.4	2	1	2	1	1				#REF!	NON	4	0	0	0	0	2	1
265		24.9397	1	27.3	2	1	2	1	1				#REF!	NON	3	0	0	0	0	2	1
301		32.2603	1	27.3	2	1	2	1	1				#REF!	NON	6	0	0	0	0	2	1
316		38.411	1	42.2	2	1	2	1	1			#REF!	#REF!	NON	15	0	0	0	0	2	1
318		63.5342	1	32	2	1	2	1	1				#REF!	NON	8	0	0	0	0	2	1
335	connue et suivie pour HBV	60.1863	1	29	2	1	2	1	1				#REF!	NON	4	0	0	0	0	2	1
344		54.6082	1	22.6	2	1	2	1	1				#REF!	NON	5	0	0	0	0	2	1
353		67.0904	1	30	2	1	2	1	1				#REF!	NON	12	0	0	0	0	2	1
356		71.8137	1	26.6	2	1	2	1	1				#REF!	NON	9	0	0	0	0	2	1
367		75.5945	1	29.9	2	1	2	1	1				#REF!	NON	8	0	0	0	0	2	1
370		48.5151	1	27.2	2	1	2	1	1				#REF!	NON	3	0	0	0	0	2	1
372		22.8384	1	20.2	2	1	2	1	1				#REF!	NON	4	0	0	0	0	2	1
374		26.9233	1	24.4	2	1	2	1	1				#REF!	NON	4	0	0	0	0	2	1
376		52.4301	1	26.2	2	1	2	1	1				#REF!	NON	5	0	0	0	0	2	1
380		34.8877	1	37	2	1	2	1	1				#REF!	NON	5	0	0	0	0	2	1
381		27.3781	1	18.1	2	1	2	1	1				#REF!	NON	4	0	0	0	0	2	1
383		37.5041	1	28	2	1	2	1	1				#REF!	NON	5	0	0	0	0	2	1
385		32.411	1	26	2	1	2	1	1				#REF!	NON	5	0	0	0	0	2	1
387		30.8795	1	36.7	2	1	2	1	1				#REF!	NON	3	0	0	0	0	2	1
389		68.6822	1	29.3	2	1	2	1	1				#REF!	NON	7	0	0	0	0	2	1
390		48.9507	1	22.9	2	1	2	1	1				#REF!	NON	4	0	0	0	0	2	1
392		85.011	1	25.2	2	1	2	1	1				#REF!	NON	7	0	0	0	0	2	1
408		35.9781	1	33.6	2	1	2	1	1				#REF!	NON	3	0	0	0	0	2	1
413		84.4247	1	26.7	2	1	2	1	1				#REF!	NON	8	0	0	0	0	2	1
418		53.8986	1	21.3	2	1	2	1	1				#REF!	NON	4	0	0	0	0	2	1
420		52.863	1	21.5	2	1	2	1	1				#REF!	NON	4	0	0	0	0	2	1
426		51.1753	1	27.7	2	1	2	1	1				#REF!	NON	4	0	0	0	0	2	1
441		41.337	1	25.1	2	1	2	1	1				#REF!	NON	5	0	0	0	0	2	1
447		49.7205	1	21.2	2	1	2	1	1				#REF!	NON	6	0	0	0	0	2	1
451		39.337	1	30	2	1	2	1	1				#REF!	NON	9	0	0	0	0	2	1
453		47.2137	1	23.1	2	1	2	1	1				#REF!	NON	4	0	0	0	0	2	1
460		21.8055	1	27.4	2	1	2	1	1				#REF!	NON	5	0	0	0	0	2	1
473		56.8767	1	26.9	2	1	2	1	1				#REF!	NON	4	0	0	0	0	2	1
501		55.6521	1	20	2	1	2	1	1				#REF!	NON	5	0	0	0	0	2	1
504		49.4192	1	26	2	1	2	1	1				#REF!	NON	2	0	0	0	0	2	1
506		64.2219	1	23	2	1	2	1	1				#REF!	NON	5	0	0	0	0	2	1
512		63.4603	1	22.9	2	1	2	1	1				#REF!	NON	11	0	0	0	0	2	1
516		67.9644	1	26.3	2	1	2	1	1				#REF!	NON	6	0	0	0	0	2	1
533		35.0658	1	19.8	2	1	2	1	1				#REF!	NON	5	0	0	0	0	2	1
539		41.5096	1	29.4	2	1	2	1	1				#REF!	NON	2	0	0	0	0	2	1
570		37.9616	1	21.9	2	1	2	1	1				#REF!	NON	8	0	0	0	0	2	1
586		51.6082	1	25.5	2	1	2	1	1	#REF!		#REF!	#REF!	NON	4	0	0	0	0	2	1
587		71.6849	1	31.2	2	1	2	1	1	#REF!		#REF!	#REF!	NON	6	0	0	0	0	2	1
592		48.5589	1	33.3	2	1	2	1	1	#REF!		#REF!	#REF!	NON	9	0	0	0	0	2	1
85		69.063	1	31	2	1	2	1	1				#REF!	NON	3	0	0	0	0	2	1
105		34.4521	1	35	2	1	2	1	1				#REF!	NON	4	0	0	0	0	2	1
329		22.6164	1	34	2	1	2	1	1				#REF!	PAS FAITE	4	0	0	0	0	2	1
58		58.6521	1	46.8	2	1	2	1	1				#REF!	PAS FAITE	11	0	0	0	0	2	1
203		47.9753	1	26	2	1	2	1	1				#REF!	PAS FAITE	6	0	0	0	0	2	1
283		43.8466	1	31.6	2	1	2	1	1				#REF!	PAS FAITE	5	0	0	1	1	2	1
315		37.8027	1	28.3	2	1	2	1	1				#REF!	PAS FAITE	6	0	0	0	0	2	1
456		65.9233	1	24.1	2	1	2	1	1				#REF!	PAS FAITE	5	0	0	0	0	2	1
502		69.7397	1	48	2	1	2	1	1				#REF!	PAS FAITE	8	0	0	0	0	2	1
565		84.5397	1	24.5	2	1	2	1	1	#REF!	NON	#REF!	#REF!	PAS FAITE	9	1	0	0	1	2	1
571		44.9507	1	30.9	2	1	2	1	1				#REF!	PAS FAITE	10	0	0	0	0	2	1
252		41.411	1	28	2	1	2	1	2				#REF!	PAS FAITE	11	0	0	1	1	2	1
122		21.2411	1	42	2	1	2	1	2				#REF!	NA	4	0	0	0	0	2	1
37		49.9616	1	27.7	2	1	2	1	2				#REF!	NON	5	0	0	0	0	2	1
111		24.1151	1	37	2	1	2	1	2				#REF!	NON	5	0	0	0	0	2	1
114		29.7397	1	39	2	1	2	1	2				#REF!	NON	5	0	0	0	0	2	1
128		39.3397	1	36.2	2	1	2	1	2				#REF!	NON	3	0	0	0	0	2	1
172		41.7342	1	31.6	2	1	2	1	2				#REF!	NON	9	0	0	0	0	2	1
204		45.9616	1	26.7	2	1	2	1	2				#REF!	NON	6	0	0	0	0	2	1
272		57.463	1	29.4	2	1	2	1	2				#REF!	NON	5	0	0	0	0	2	1
476		50.2822	1	33.8	2	1	2	1	2				#REF!	NON	3	0	0	0	0	2	1
496		50.7644	1	32.5	2	1	2	1	2				#REF!	NON	7	0	0	0	0	2	1
521		38.0712	1	28	2	1	2	1	2				#REF!	NON	6	0	0	0	0	2	1
525		58.5041	1	31.2	2	1	2	1	2				#REF!	NON	6	0	0	0	0	2	1
573		77.0466	1	26	2	1	2	1	2				#REF!	NON	8	0	0	0	0	2	1
222		62.2438	1	41	2	1	2	1	2				#REF!	PAS FAITE	4	0	0	0	0	2	1
271		44.5863	1	33.9	2	1	2	1	2	#REF!	NON	#REF!	#REF!	SUSP	6	1	0	0	1	2	1
32		43.0904	1	23.4	2	2	2	1	1				#REF!	NON	9	0	0	0	0	2	1
36		33.7781	1	23.4	2	2	2	1	1				#REF!	NON	4	0	0	0	0	2	1
124		30.6438	1	32.5	2	2	2	1	1				#REF!	NON	5	0	0	0	0	2	1
184		48.8685	1	22.3	2	2	2	1	1				#REF!	NON	4	0	0	0	0	2	1
196		53.2411	1	19.5	2	2	2	1	1				#REF!	NON	7	0	0	0	0	2	1
313		44.0329	1	18.7	2	2	2	1	1				#REF!	NON	6	0	0	0	0	2	1
454		61.6959	1	27	2	2	2	1	1				#REF!	NON	3	0	0	0	0	2	1
226		27.1507	1	31.2	2	2	2	1	1				#REF!	PAS FAITE	3	0	0	0	0	2	1
159		84.0384	1	16.4	2	2	2	1	2				#REF!	NON	6	0	0	0	0	2	1
607		71.389	1	32.9	2	2	2	1	2				#REF!	NON	4	0	0	0	0	2	1
605		73.1973	1	NA	2	2	2	1	2				#REF!	PAS FAITE	7	0	0	0	0	2	1
593		37.8356	1	27.3	2		2	1	2	#REF!		#REF!	#REF!	NON	4	0	0	0	0	2	1
435		75.5041	2	25.7	2	1	1	1	1				#REF!	NON	16	0	0	0	0	2	1
47		33.4658	2	23.9	2	1	1	1	1				#REF!	NON	6	0	0	0	0	2	1
134		76.0959	2	27.7	2	1	1	1	1				#REF!	NON	10	0	0	0	0	2	1
200		78.8384	2	31.2	2	1	1	1	1				#REF!	NON	17	0	0	0	0	2	1
230		51.9562	2	27	2	1	1	1	1				#REF!	NON	9	0	0	0	0	2	1
508		55.5342	2	37	2	1	1	1	1				#REF!	NON	9	0	0	0	0	2	1
511		32.6027	2	25.9	2	1	1	1	1				#REF!	NON	4	0	0	0	0	2	1
563		82.0192	2	33.4	2	1	1	1	1				#REF!	NON	7	0	0	0	0	2	1
364		89.126	2	24	2	1	1	1	1				#REF!	PAS FAITE	11	0	0	0	0	2	1
61		79.2493	2	27.1	2	1	1	1	1				#REF!	PAS FAITE	8	0	0	0	0	2	1
86		83.5781	2	24.7	2	1	1	1	1				#REF!	PAS FAITE	13	0	0	0	0	2	1
198		56.411	2	23.4	2	1	1	1	1				#REF!	PAS FAITE	6	0	0	0	0	2	1
273		78.7452	2	32.1	2	1	1	1	1				#REF!	PAS FAITE	21	0	0	0	0	2	1
455		75.2548	2	43.4	2	1	1	1	1				#REF!	PAS FAITE	8	0	0	0	0	2	1
245	CCKite au décours ttt ATB car ne pouvait pas rester pr raisons pro	35.6384	2	25	1	1	2	1	1				#REF!	NON	6	0	0	0	0	2	1
589		28.4192	2	23.1	1	1	2	1	1	#REF!		#REF!	#REF!	NON	6	0	0	0	0	2	1
151		64.011	2	19.2	1	1	2	1	1				#REF!	SUSP	19	0	0	1	1	2	1
378	Colique biliaire connue depuis 2013 !!!	70.3342	2	29.8	1	1	2	1	2				#REF!	NON	5	0	0	0	0	2	1
339		63.274	2	26	2	1	2	1	1				#REF!	NON	6	0	0	0	0	2	1
307		42.6356	2	28.3	2	1	2	1	1				#REF!	NON	6	0	0	0	0	2	1
366		54.6822	2	31	2	1	2	1	1				#REF!	NON	9	0	0	0	0	2	1
98		48.989	2	24.8	2	1	2	1	1				#REF!	OUI	5	0	0	0	0	1	1
195		67.0822	2	23.9	2	1	2	1	1	#REF!	NON	#REF!	#REF!	NA	9	1	0	0	1	2	1
46		63.263	2	26	2	1	2	1	1				#REF!	NON	5	0	0	0	0	2	1
96		51.3425	2	31.6	2	1	2	1	1				#REF!	NON	5	0	0	0	0	2	1
97		36.5233	2	27	2	1	2	1	1				#REF!	NON	5	0	0	0	0	2	1
99		80.3781	2	23.8	2	1	2	1	1				#REF!	NON	2	0	0	0	0	2	1
130		59.7233	2	27.2	2	1	2	1	1				#REF!	NON	5	0	0	0	0	2	1
131		39.989	2	33.7	2	1	2	1	1				#REF!	NON	5	0	0	0	0	2	1
141		87.6822	2	22.9	2	1	2	1	1				#REF!	NON	10	0	0	0	0	2	1
147		43.0082	2	21.5	2	1	2	1	1				#REF!	NON	8	0	0	0	0	2	1
154		84.0877	2	22.5	2	1	2	1	1				#REF!	NON	9	0	0	0	0	2	1
176		48.0356	2	26.3	2	1	2	1	1			#REF!	#REF!	NON	5	0	0	0	0	2	1
186		48.9616	2	28.7	2	1	2	1	1				#REF!	NON	6	0	0	0	0	2	1
201		65.5753	2	36.1	2	1	2	1	1				#REF!	NON	14	0	0	0	0	2	1
227		70.6493	2	29.3	2	1	2	1	1				#REF!	NON	6	0	0	0	0	2	1
249		40.0247	2	25	2	1	2	1	1				#REF!	NON	5	0	0	0	0	2	1
266		59.0027	2	28.1	2	1	2	1	1				#REF!	NON	4	0	0	0	0	2	1
276		69.6904	2	24.2	2	1	2	1	1				#REF!	NON	8	0	0	0	0	2	1
282		68.6575	2	35	2	1	2	1	1				#REF!	NON	11	0	0	0	0	2	1
294		57.9945	2	35	2	1	2	1	1				#REF!	NON	5	0	0	0	0	2	1
296		56.6795	2	26	2	1	2	1	1				#REF!	NON	4	0	0	0	0	2	1
304		45.3918	2	NA	2	1	2	1	1				#REF!	NON	7	0	0	0	0	2	1
331		38.6384	2	27	2	1	2	1	1				#REF!	NON	4	0	0	0	0	2	1
334		43.3671	2	28	2	1	2	1	1				#REF!	NON	4	0	0	0	0	2	1
349		52.4932	2	24.8	2	1	2	1	1				#REF!	NON	4	0	0	0	0	2	1
352		50.5233	2	25.4	2	1	2	1	1				#REF!	NON	6	0	0	0	0	2	1
371		70.8822	2	31.9	2	1	2	1	1				#REF!	NON	5	0	0	0	0	2	1
373		70.411	2	27.8	2	1	2	1	1				#REF!	NON	5	0	0	0	0	2	1
397		57.1699	2	32.9	2	1	2	1	1				#REF!	NON	4	0	0	0	0	2	1
398		45.5808	2	29.3	2	1	2	1	1				#REF!	NON	8	0	0	0	0	2	1
399		57.3589	2	28.7	2	1	2	1	1				#REF!	NON	3	0	0	0	0	2	1
400		88.4575	2	23.7	2	1	2	1	1				#REF!	NON	7	0	0	0	0	2	1
402		49.4795	2	25.7	2	1	2	1	1				#REF!	NON	6	0	0	0	0	2	1
404		39.3781	2	41.4	2	1	2	1	1				#REF!	NON	4	0	0	0	0	2	1
407		36.5205	2	22.1	2	1	2	1	1				#REF!	NON	6	0	0	0	0	2	1
421		70.1123	2	26.1	2	1	2	1	1				#REF!	NON	6	0	0	0	0	2	1
422		48.6521	2	27.8	2	1	2	1	1				#REF!	NON	2	0	0	0	0	2	1
425		34.9123	2	31.2	2	1	2	1	1				#REF!	NON	5	0	0	0	0	2	1
437		38.2274	2	23.5	2	1	2	1	1				#REF!	NON	5	0	0	0	0	2	1
438		74.0822	2	18.1	2	1	2	1	1				#REF!	NON	3	0	0	0	0	2	1
440		28.8301	2	26.2	2	1	2	1	1				#REF!	NON	4	0	0	0	0	2	1
443		34.6274	2	28.4	2	1	2	1	1				#REF!	NON	6	0	0	0	0	2	1
478		81.5452	2	22.4	2	1	2	1	1				#REF!	NON	8	0	0	0	0	2	1
489		55.9644	2	23.1	2	1	2	1	1				#REF!	NON	3	0	0	0	0	2	1
499		86.4	2	22	2	1	2	1	1				#REF!	NON	7	0	0	0	0	2	1
500		32.8849	2	25	2	1	2	1	1				#REF!	NON	3	0	0	0	0	2	1
527		26.3781	2	19.1	2	1	2	1	1				#REF!	NON	3	0	0	0	0	2	1
528		48.9589	2	25.6	2	1	2	1	1				#REF!	NON	4	0	0	0	0	2	1
560		70.2247	2	27.1	2	1	2	1	1				#REF!	NON	3	0	0	0	0	2	1
572		49.9671	2	24.2	2	1	2	1	1				#REF!	NON	5	0	0	0	0	2	1
591		57.1562	2	30.1	2	1	2	1	1	#REF!		#REF!	#REF!	NON	6	0	0	0	0	2	1
495		31.3534	2	26.3	2	1	2	1	1				#REF!	NON	3	0	0	0	0	2	1
68		54.3397	2	31.6	2	1	2	1	1	#REF!	NON	#REF!	#REF!	NON (susp)	5	1	0	0	1	2	1
342		47.589	2	27	2	1	2	1	1				#REF!	PAS FAITE	4	0	0	0	0	2	1
70		65.2658	2	26.1	2	1	2	1	1				#REF!	PAS FAITE	6	0	0	0	0	2	1
94		76.3397	2	21.6	2	1	2	1	1				#REF!	PAS FAITE	21	0	0	0	0	2	1
153		68.8055	2	27.4	2	1	2	1	1				#REF!	PAS FAITE	2	0	0	0	0	2	1
171		68.2603	2	24.6	2	1	2	1	1				#REF!	PAS FAITE	5	0	0	0	0	2	1
228		88.4192	2	31.1	2	1	2	1	1				#REF!	PAS FAITE	3	0	0	0	0	2	1
231		51.6219	2	30.1	2	1	2	1	1				#REF!	PAS FAITE	5	0	0	0	0	2	1
269		78.7151	2	39.5	2	1	2	1	1				#REF!	PAS FAITE	9	0	0	0	0	2	1
350		76.8521	2	33	2	1	2	1	1				#REF!	PAS FAITE	5	0	0	0	0	2	1
386		74.3205	2	32.7	2	1	2	1	1				#REF!	PAS FAITE	12	0	2	1	3	2	1
416		68.3671	2	39.9	2	1	2	1	1				#REF!	PAS FAITE	8	0	0	0	0	2	1
428		84.0329	2	24.9	2	1	2	1	1				#REF!	PAS FAITE	5	0	0	0	0	2	1
452		81.4822	2	30.7	2	1	2	1	1				#REF!	PAS FAITE	6	0	0	0	0	2	1
461		51.8	2	28.6	2	1	2	1	1				#REF!	PAS FAITE	8	0	0	0	0	2	1
464		73.4411	2	29.8	2	1	2	1	1				#REF!	PAS FAITE	9	0	0	1	1	2	1
491		44.2329	2	28.1	2	1	2	1	1				#REF!	PAS FAITE	5	0	0	0	0	2	1
515		45.6247	2	25.8	2	1	2	1	1				#REF!	PAS FAITE	9	0	0	0	0	2	1
519		85.8767	2	28.4	2	1	2	1	1				#REF!	PAS FAITE	14	0	0	0	0	2	1
562		58.7233	2	32.7	2	1	2	1	1	#REF!	NON	#REF!	#REF!	PAS FAITE	15	1	0	0	1	2	1
564		39.3644	2	20.3	2	1	2	1	1				#REF!	PAS FAITE	5	0	0	0	0	2	1
569		50.1123	2	30.8	2	1	2	1	1				#REF!	PAS FAITE	8	0	0	0	0	2	1
584		54.5342	2	33.5	2	1	2	1	1				#REF!	PAS FAITE	6	0	0	0	0	2	1
585		36.8384	2	28.1	2	1	2	1	1	#REF!		#REF!	#REF!	PAS FAITE	7	0	0	0	0	2	1
136		38.8603	2	31.6	2	1	2	1	1				#REF!	SUSP	7	0	0	1	1	2	1
326		57.3726	2	NA	2	1	2	1	1				#REF!	SUSP	3	0	0	0	0	2	1
150		49.9562	2	24	2	1	2	1	2				#REF!	NON	3	0	0	0	0	2	1
161		60.1315	2	28.4	2	1	2	1	2				#REF!	NON	6	0	0	0	0	2	1
215		59.1534	2	18.4	2	1	2	1	2				#REF!	NON	6	0	0	0	0	2	1
242		30.189	2	34.6	2	1	2	1	2				#REF!	NON	2	0	0	0	0	2	1
393		31.937	2	26	2	1	2	1	2				#REF!	NON	3	0	0	0	0	2	1
497	connu pour coliques biliaires	31.6027	2	37.9	2	1	2	1	2				#REF!	PAS FAITE	4	0	0	0	0	2	1
174	sp épisode cckite ttt conservativement	73.4466	2	31.5	1	2	2	1	1				#REF!	PAS FAITE	8	0	0	0	0	2	1
35		66.4	2	37.4	2	2	2	1	1				#REF!	NON	6	0	0	0	0	2	1
38		70.7233	2	33.6	2	2	2	1	1				#REF!	NON	5	0	0	0	0	2	1
48		44.4822	2	32	2	2	2	1	1				#REF!	NON	3	0	0	0	0	2	1
125		88.0247	2	22	2	2	2	1	1				#REF!	NON	5	0	0	0	0	2	1
369		78.7781	2	27.5	2	2	2	1	1				#REF!	NON	10	0	0	0	0	2	1
412		68.0904	2	26.3	2	2	2	1	1				#REF!	NON	6	0	0	0	0	2	1
427		32.8932	2	27.1	2	2	2	1	1				#REF!	NON	7	0	0	0	0	2	1
575		48.5397	2	30	2	2	2	1	1				#REF!	NON	6	0	0	0	0	2	1
50		58.1342	2	32.7	2	2	2	1	2				#REF!	NON	7	0	0	0	0	2	1
214		54.0685	2	27.1	2	2	2	1	2				#REF!	NON	10	0	0	0	0	2	1
430		45.1808	2	22.9	2	2	2	1	2				#REF!	NON	4	0	0	0	0	2	1
492	connu pour coliques biliaires	50.1644	1	29.7	2	1	2	1	1				#REF!	OUI	15	0	1	0	1	1	2
466		46.1973	1	30.9	2	1	2	1	1	#REF!	OUI	#REF!	#REF!	OUI	11	1	1	0	2	1	2
469		40.4438	1	22.6	2	1	2	1	1				#REF!	OUI	7	0	1	0	1	1	2
10		58.2027	1	24.4	2	1	2	1	1		NA	#REF!	#REF!	OUI	24	0	1	1	2	1	2
475		50.8767	1	29.3	2	1	2	1	1	#REF!	NON	#REF!	#REF!	DOUTE	9	1	1	0	2	2	2
59		56.2137	1	22.8	2	1	2	1	1	#REF!	NON	#REF!	#REF!	SUSP	7	1	0	0	1	2	2
104		43.5397	1	33.1	2	1	2	1	1	#REF!	NON	#REF!	#REF!	SUSP	9	1	0	0	1	2	2
217		27.3123	1	27.5	2	1	2	1	2	#REF!	NON	#REF!	#REF!	OUI	6	1	1	0	2	1	2
523		74.5041	1	23	2	1	2	1	2	#REF!	OUI	#REF!	#REF!	OUI	8	1	1	0	2	1	2
450		60.2712	1	NA	2	2	2	1	1	#REF!	NON	#REF!	#REF!	OUI	8	1	0	0	1	1	2
534		24.7699	1	21.8	2	2	2	1	1	#REF!	OUI	#REF!	#REF!	OUI	6	1	2	0	3	1	2
419		66.2466	2	32.1	2	1	2	1	1				#REF!	OUI	9	0	0	0	0	1	2
484		47.411	2	28.4	2	1	2	1	1	#REF!	OUI	#REF!	#REF!	OUI	5	1	1	0	2	1	2
333		24.3753	2	22	2	1	2	1	1	#REF!	NON	#REF!	#REF!	SUSP	4	1	0	0	1	2	2
555		57.8164	2	26.7	2	1	2	1	2	#REF!	OUI	#REF!	#REF!	OUI	9	1	1	0	2	1	2
175	sp migration lithiasique	28.3315	1	28.4	1	1	2	1	2	#REF!	NON	#REF!	#REF!	NON (susp)	7	1	0	1	2	2	3
93		81.1123	1	25.9	2	1	2	1	1	#REF!	NON	#REF!	#REF!	NON	11	1	0	0	1	2	3
246		38.8986	1	20	2	1	2	1	1	#REF!	NON	#REF!	#REF!	NON	7	1	0	0	1	2	3
57		30.4548	1	29.4	2	1	2	1	2	#REF!	NON	#REF!	#REF!	NON	9	1	0	0	1	2	3
182		41.1945	1	25.4	2	1	2	1	2	#REF!	NON	#REF!	#REF!	NON	9	1	0	0	1	2	3
33		75.7699	1	36.2	2	2	2	1	2	#REF!	NON	#REF!	#REF!	NON	8	1	0	0	1	2	3
532		49.6959	2	NA	2	1	2	1	1	#REF!	NON	#REF!	#REF!	NON	4	1	0	0	1	2	3

## Sheet: INTERMEDIATE RISK
Pt number	Remarks	Age (years)	Female = 1, Male = 2	BMI [kg/m2)	Previous history of cholecystitis, icterus, pancreatitis 1 = yes (precise which under "remarks"), 2 = no	RUQ pain on admission (1= yes, 2 = no)	Fever on admission (>38.3, 1 = yes, 2 = no)	CBD Risk category (1 = low, 2 = intermediate, 3 = high)	Associated acute cholecystitis (1 = yes, 2 = no)	Time between admission and EUS	CBD stone on EUS	Time between EUS and cholecystectomy (days)	Time between admission and cholecystectomy (days)	CBD stone on IOC	Length of stay (days)	Number of EUS	Number of ERCP	Number of MRCP	Total number of CBD investigations	CBD stone (final assessment) 1 = yes 2 = no	Strategy used : 1=cholecystectomy first, no CBD stone 2=cholecystectomy first w/ postoperative EUS/ERCP, 3= CBD investigations first
1		41.8712	1	32.4	2	1	2	2	2		OUI	#REF!	#REF!	NON	13	1	3	0	4	1	2
3		36.0877	1	28.7	2	1	2	2	1				#REF!	NA	7	0	0	0	0	2	1
7		71.8	1	30.4	2	1	2	2	1				#REF!	NON	6	0	0	0	0	2	1
8		22.6356	1	44.1	2	1	2	2	2		NON	#REF!	#REF!	OUI (susp)	9	1	0	0	1	2	1
9		46.2932	2	24.8	2	1	2	2	1				#REF!	NON	5	0	0	0	0	2	1
11		30.3753	1	21.3	2	1	2	2	1		OUI	#REF!	#REF!	OUI	8	1	1	0	2	1	2
15		51.2877	1	25.4	2	1	2	2	2				#REF!	NON	4	0	0	0	0	2	1
16		16.6137	1	23.7	2	2	2	2	2				#REF!	NON	5	0	0	0	0	2	1
17		51.4219	2	34	2	2	2	2	2				#REF!	OUI (cystique)	9	0	1	0	1	2	2
20		43.1315	2	25.3	2	1	2	2	1				#REF!	NON	5	0	0	0	0	2	1
23		30.5589	1	21.5	2	1	2	2	1				#REF!	NON	5	1	0	0	1	2	2
25		65.4301	1	40.5	2	1	2	2	2	#REF!	NON	#REF!	#REF!	NON	12	1	0	0	1	2	2
27		74.5151	1	30.8	2	1	2	2	1	#REF!	OUI	#REF!	#REF!	OUI	6	1	1	0	2	1	2
30		51.0986	2	28.1	2	1	2	2	1				#REF!	NON	4	0	0	0	0	2	1
31		40.737	2	29.3	2	2	2	2	2	8	NON	#REF!	#REF!	SUSP	10	1	0	0	1	2	2
41		84.7288	1	21.8	2	2	2	2	2		OUI	#REF!	#REF!	OUI	9	1	1	0	2	1	2
43		44.6685	1	23.4	2	2	2	2	2		NON	#REF!	#REF!	OUI (susp)	13	1	1	0	2	2	2
44		43.6356	2	23.5	2	1	2	2	1				#REF!	NON	3	0	0	0	0	2	1
55		52.7452	2	24.9	2	1	2	2	1				#REF!	NON	4	0	0	0	0	2	1
56		61.9205	2	28.4	2	1	2	2	1	#REF!	OUI	#REF!	#REF!	OUI	6	1	1	0	2	1	2
64		33.4493	1	27.4	1	2	2	2	2	#REF!	NON	#REF!	#REF!	NON (susp)	5	1	0	0	1	2	1
66		81.011	2		2	1	2	2	2				#REF!	NON	6	0	0	0	0	2	1
69		68.2082	2	28.7	2	1	2	2	2	#REF!	NON	#REF!	#REF!	NON	10	1	0	0	1	2	3
73	pa post ERCP	61.137	1	21.2	2	1	2	2	2	#REF!	OUI	#REF!	#REF!	NON	11	1	1	0	2	2	3
77		46.5534	1	22	2	1	2	2	1				#REF!	NON	8	0	0	1	1	2	1
78	migration	28.1918	1		2	1	2	2	2				#REF!	NON	6	0	0	0	0	2	1
79		94.2219	1	27.6	1	1	2	2	1				#REF!	PAS FAITE	13	0	0	0	0	2	1	TRANSFERT 3C CAR DEMENCE +++, PTE AVEC SP CCKITE TTT CONSERVATIVEMENT ETC. DONC LOS READINESS DISCHARGE 13 AU LIEU 24
81		65.8767	2	27.3	2	1	2	2	2	#REF!	NON	#REF!	#REF!	SUSP	12	2	0	0	2	2	3
82		78.4932	1	23.4	2	1	1	2	1				#REF!	NON	7	0	0	0	0	2	1
83		58.2904	2	33	2	1	2	2	1				#REF!	NON	9	0	0	0	0	2	1
89		29.1616	1	21.6	2	1	2	2	2	#REF!	OUI	#REF!	#REF!	NON	9	1	1	0	2	1	3
107		71.1507	2	29.3	2	1	1	2	1				#REF!	NON	11	0	0	0	0	2	1
108	Scopie convertie tomie	50.0356	1	25	2	1	2	2	1	#REF!	NON	#REF!	#REF!	NON	10	1	0	0	1	2	2
109		31.6603	1	38	2	1	2	2	2				#REF!	OUI	8	0	1	0	1	2	2
110		20.2603	1	31	2	1	2	2	1				#REF!	NON	6	0	0	0	0	2	1
113	dlr épigastre	43.4712	1	25	2	2	2	2	1				#REF!	NON	3	0	0	0	0	2	1
120		44.3671	2	20	2	1	2	2	1				#REF!	NON	4	0	0	0	0	2	1
121		92.4027	1	32	2	1	1	2	1				#REF!	NON	7	0	0	0	0	2	1
127		46.3342	2	22.7	2	2	2	2	2	#REF!	NON	#REF!	#REF!	NON	11	1	0	0	1	2	3
148		32.0712	2	35.1	2	1	2	2	1				#REF!	OUI	3	0	1	0	1	1	2
152		76.9836	2	23.4	2	1	2	2	1				#REF!	PAS FAITE	4	0	0	0	0	2	1
181		34.1014	1	34	2	1	1	2	1	#REF!	NON	#REF!	#REF!	PAS FAITE	13	1	0	1	2	2	3
185		33.5014	1	25.7	2	2	2	2	2	#REF!	NON	#REF!	#REF!	NON	5	1	0	0	1	2	3
187		25.4658	2	20.1	2	1	2	2	2	#REF!	OUI	#REF!	#REF!	NON	9	1	1	0	2	1	3
188		26.3342	1	29.6	2	1	2	2	2				#REF!	NON	14	0	0	1	1	2	3
190		37.463	1	22.5	2	1	2	2	2	#REF!	NON	#REF!	#REF!	NON	10	1	0	0	1	2	3
197		64.989	1	28	2	2	2	2	1				#REF!	NON	6	0	0	0	0	2	1
205		42.9562	1	32.5	2	1	2	2	1				#REF!	NON	10	0	0	0	0	2	1
206		70.0219	2	38.5	2	2	2	2	2	#REF!	OUI	#REF!	#REF!	NON	12	1	1	0	2	1	3
209		36.1836	1	NA	2	1	2	2	1				#REF!	NON	5	0	0	0	0	2	1
210		33.4301	2	NA	1	2	2	2	2	#REF!	OUI	#REF!	#REF!	OUI	5	1	1	0	2	1	2
212		71.7808	2	28.7	2	1	2	2	1				#REF!	PAS FAITE	4	0	0	0	0	2	1
220		100.808	2	21	2	1	1	2	1				#REF!	NON	4	0	0	0	0	2	1	READINESS FOR DISCHARGE CAR TRANSFERT JOLIMONT : 4 au lieu 9 jours
223		91.5836	2	22.2	1	1	2	2	2	#REF!	SLUDGE	#REF!	#REF!	NON	14	1	1	0	2	1	3	DUREE DE SEJOUR A DIMINUER EN RAISON ATTENTE JOLIMONT : 14 JOURS AU LIEU 21
224		26.2027	2	23	2	1	2	2	1				#REF!	NON	2	0	0	0	0	2	1
225		69.6192	2	26.9	2	1	2	2	1				#REF!	NON	10	0	0	0	0	2	1
239		92.3096	2	24.7	2	1	1	2	1				#REF!	NON	11	0	0	0	0	2	1
240		87.0301	1	23.9	2	1	2	2	1				#REF!	PAS FAITE	10	0	0	0	0	2	1
241		45.3562	2	29.4	2	1	1	2	1				#REF!	NON	7	0	0	0	0	2	1
248		23.2411	1	25	2	1	2	2	1				#REF!	NON	4	0	0	0	0	2	1
256		65.2164	1	29	2	1	1	2	1				#REF!	NON	4	0	0	0	0	2	1
258	avait déjà eu de multiples investigations lors d'un autre séjour 3 mois plus tôt	34.7342	2	30	2	2	2	2	2	#REF!	OUI	#REF!	#REF!	NON	4	1	1	1	3	1	3
270		23.4329	1	18	2	1	2	2	1				#REF!	NON	9	0	0	0	0	2	1
274		66.7616	2	35.2	2	1	2	2	2	#REF!	NON	#REF!	#REF!	NON	5	0	0	0	0	2	3
275		72.137	2	22.7	2	1	2	2	1				#REF!	PAS FAITE	11	0	0	0	0	2	1
277		24.9178	1	22.3	2	1	2	2	2				#REF!	NON	7	0	0	0	0	2	1
278		61.6575	1	31	2	1	1	2	1	#REF!	NON	#REF!	#REF!	NON	7	1	0	0	1	2	3
279		51.1699	2	22.1	2	1	2	2	2	#REF!	OUI	#REF!	#REF!	OUI	9	1	2	0	3	1	3
281		58.1288	2	27	2	1	2	2	2	#REF!	NON	#REF!	#REF!	NON	8	0	0	0	0	2	3
285		52.7452	2	24.9	2	1	2	2	1				#REF!	NON	4	0	0	0	0	2	1
288		43.7014	1	27	2	1	2	2	1				#REF!	NON	4	0	0	0	0	2	1
289		70.1452	1	44.3	2	2	2	2	2	#REF!	NON	#REF!	#REF!	NON	6	1	0	0	1	2	1
292	avait consulté pr dlrs HCD 1 sem avant	39.4082	1	NA	2	1	2	2	2	#REF!	OUI	#REF!	#REF!	NON	8	1	1	0	2	1	3
293		85.2767	1	18	2	1	1	2	1				#REF!	NON	7	0	0	0	0	2	1
295		78.074	2	21	2	2	2	2	2				#REF!	NON	13	0	0	0	0	2	1
297		80.211	1	24.5	2	1	1	2	2	#REF!	NON	#REF!	#REF!	NON	11	1	0	0	1	2	3
302		46.1342	1	NA	2	1	2	2	2				#REF!	NON	5	0	0	0	0	2	1
306		20.326	1	19.1	2	1	2	2	2	#REF!	NON	#REF!	#REF!	OUI	5	1	0	0	1	2	2
308		19.0301	2	26.6	2	1	2	2	1				#REF!	PAS FAITE	4	0	0	0	0	2	1
310		76.5918	2	27.4	2	1	2	2	1	#REF!	NON	#REF!	#REF!	NON	12	1	0	0	1	2	3
311		30.3589	1	25.9	2	1	2	2	1				#REF!	NON	4	0	0	0	0	2	1
312		68.2548	1	41.3	2	2	2	2	2				#REF!	NON	10	0	0	0	0	2	1
314		45.989	2	25.3	2	2	2	2	1				#REF!	NON	12	0	0	0	0	2	1
317		58.5151	1	31.2	2	1	2	2	1	#REF!	OUI	#REF!	#REF!	NON	8	1	1	0	2	1	3
321		81.1945	2	25	2	1	2	2	1				#REF!	NON	5	0	0	0	0	2	1
322		69.9644	1	24	2	1	2	2	1	#REF!	OUI	#REF!	#REF!	OUI	9	1	1	0	2	1	2
327		43.8767	1	24	2	1	2	2	2				#REF!	NON	3	0	0	0	0	2	1
337		63.263	2	26	2	1	2	2	1				#REF!	NON	5	0	0	0	0	2	1
340		77.1288	2	26	2	1	2	2	1	#REF!	NON	#REF!	#REF!	NON	8	1	0	0	1	2	3	READINESS FOR DISCHARGE (sintrom !!) : 8 au lieu 11
343	dlrs épigastriques, pas en HCD	23.7562	2	23	2	2	2	2	2	#REF!	NON	#REF!	#REF!	SUSP	3	2	0	0	2	2	3
345		57.663	2	26.3	1	1	2	2	1				#REF!	PAS FAITE	7	0	0	0	0	2	1
347		58.4548	1	35.7	2	1	2	2	1	#REF!	NON	#REF!	#REF!	SUSP	24	2	0	1	3	2	3
351		37.5479	1	24.4	2	1	2	2	1				#REF!	NON	2	0	0	0	0	2	1
354		47.1671	2	33.2	2	1	2	2	2	#REF!		#REF!	#REF!	NON	7	1	0	0	1	2	3
363		38.7644	1	22	2	1	2	2	2				#REF!	NON	4	0	0	0	0	2	1
375		65.2356	2	30.8	2	1	1	2	1	#REF!	NON	#REF!	#REF!	NON	8	1	0	0	1	2	3
379	Coliques biliaires connues depuis 2013	36.126	2	32.1	1	2	2	2	2	#REF!	NON	#REF!	#REF!	SUSP	6	1	0	0	1	2	2
384		75.8877	1	23.1	2	1	2	2	2	#REF!	OUI	#REF!	#REF!	NON (manqué)	10	1	2	0	3	1	3
391		55.1507	1	24.2	2	1	2	2	1	#REF!	NON	#REF!	#REF!	SUSP	7	1	0	0	1	2	2
394		30.1562	2	21.5	2	1	2	2	2	#REF!	NON	#REF!	#REF!	PAS FAITE	11	1	0	0	1	2	3
395		81.2274	1	28.3	2	1	1	2	2				#REF!	NON	11	0	0	1	1	2	3
396		40.8466	1	29.1	2	1	2	2	1				#REF!	NON	4	0	0	0	0	2	1
403		80.874	1	29.8	2	2	2	2	2	#REF!	OUI	#REF!	#REF!	NON	9	1	1	0	2	1	3
406		56.4986	2	27.8	2	1	2	2	1				#REF!	NON	5	0	0	0	0	2	1
409		49.9808	1	28.1	2	1	2	2	1				#REF!	NON	7	0	0	0	0	2	1
410		64.4712	1	27.1	2	1	2	2	1				#REF!	NON	5	0	0	0	0	2	1
411		47.6575	2	30.4	2	1	2	2	1				#REF!	NON	8	0	0	0	0	2	1
414		81.3288	2	30.5	2	2	2	2	1	#REF!	NON	#REF!	#REF!	NON	7	1	0	0	1	2	3
415		59.6219	2	27.8	2	1	2	2	1				#REF!	PAS FAITE	4	0	0	0	0	2	1
423		44.5452	2	26	2	1	2	2	1				#REF!	NON	4	0	0	0	0	2	1
433		39.9534	1	22.4	2	1	2	2	1	#REF!	NON	#REF!	#REF!	NON	6	1	0	0	1	2	3
434		51.5014	2	26.3	2	1	2	2	1				#REF!	PAS FAITE	5	0	0	1	1	2	1
444		62.6	2	23.4	2	1	2	2	1				#REF!	PAS FAITE	7	0	0	0	0	2	1
446		46.6027	1	27.9	2	2	2	2	1				#REF!	NON	4	0	0	0	0	2	1
448		57.5534	2	NA	2	1	2	2	1				#REF!	DOUTE	9	0	0	1	1	2	1
458		83.4932	2	24	2	2	2	2	1	#REF!	NON	#REF!	#REF!	NON	9	1	0	0	1	2	3
468		84.8247	1	36.2	2	1	2	2	1	#REF!	OUI	#REF!	#REF!	OUI	9	1	1	0	2	1	2
471		56.7534	2	24.7	2	1	2	2	1				#REF!	NON	5	0	0	0	0	2	1
472		96.4575	1	NA	2	1	1	2	1				#REF!	DOUTE	5	0	0	1	1	2	1	READINESS FOR DISCHARGE 5 au lieu 11 jours car transfert EMS
474		37.389	2	19.4	2	1	2	2	2				#REF!	NON	7	0	0	0	0	2	1
482		35.7205	1	36.1	2	1	2	2	1				#REF!	OUI	10	0	1	1	2	1	2
485		74.8658	1	32	2	1	2	2	2				#REF!	NON	4	0	0	0	0	2	1
486		38.8575	1	32.4	2	1	2	2	2				#REF!	OUI	9	0	1	0	1	1	2
487		56.5397	1	32.7	2	2	2	2	2				#REF!	OUI	7	0	1	0	1	1	2
490		70.1699	1	22.7	2	2	2	2	2	#REF!	NON	#REF!	#REF!	NON	6	1	0	0	1	2	3
493		39.0712	2	28.1	2	1	2	2	2	#REF!	NON	#REF!	#REF!	NON	7	1	0	0	1	2	3
503		41.5205	1	25	2	1	2	2	1	#REF!	NON	#REF!	#REF!	NON	4	1	0	0	1	2	3
505		29.674	1	30	2	1	2	2	1	#REF!	NON	#REF!	#REF!	PAS FAITE	6	1	0	0	1	2	1
507		67.8247	2	NA	2	1	2	2	2				#REF!	NON	12	0	0	0	0	2	1
509		82.4521	1	20	2	1	2	2	1	#REF!	NON	#REF!	#REF!	NON	11	1	0	0	1	2	3
513		72.7945	1	32.1	2	1	2	2	2	#REF!	NON	#REF!	#REF!	NON	6	1	0	0	1	2	3
514		50.3068	1	28.3	2	1	2	2	2				#REF!	NON	3	0	0	0	0	2	1
517		29.1096	1	33.2	2	1	2	2	2				#REF!	NON	6	0	0	0	0	2	1
520		34.4849	1	20	2	1	2	2	2	#REF!	NON	#REF!	#REF!	DOUTE	4	1	0	0	1	2	2
522		21.5808	1	26.2	2	1	2	2	2	#REF!	OUI	#REF!	#REF!	NON	8	1	1	0	2	1	3
524		54.0548	1	21.8	2	1	2	2	2				#REF!	NON	5	0	0	0	0	2	1
526		45.3315	2	27	2	1	2	2	1				#REF!	NON	12	0	0	0	0	2	1
530		47.8932	2	22	2	1	2	2	1				#REF!	NON	3	0	0	0	0	2	1
535		23.737	1	32.8	2	1	2	2	2	#REF!	NON	#REF!	#REF!	SUSP	11	1	0	0	1	2	2
536		37.0356	1	30	2	2	2	2	2				#REF!	NON	3	0	0	0	0	2	1
537		47.4082	1	32	2	1	2	2	2	#REF!	OUI	#REF!	#REF!	NON	13	1	1	0	2	1	3
540		25.6247	1	26	2	1	2	2	2				#REF!	NON	6	0	0	0	0	2	1
541		32.6274	1	34	2	2	2	2	2				#REF!	NON	4	0	0	0	0	2	1
542		32.4027	2	32.1	2	1	2	2	1				#REF!	NON	4	0	0	0	0	2	1
545		57.0384	1	29.1	2	1	2	2	2	#REF!	OUI	#REF!	#REF!	NON	11	1	1	0	2	1	2
546		29.9699	1	37.3	2	1	2	2	2	#REF!	OUI	#REF!	#REF!	OUI	26	1	1	0	2	1	2
548		87.3452	2	27.1	2	1	2	2	1				#REF!	OUI	16	0	0	0	0	1	2
549		29.0493	1	32.1	2	1	2	2	1	#REF!	OUI	#REF!	#REF!	OUI	7	1	1	0	2	1	2
550		44.7781	2	29.4	2	1	2	2	1	#REF!	NON	#REF!	#REF!	SUSP	4	1	0	0	1	2	2
554		52.2603	1	22.3	2	1	2	2	1	#REF!	OUI	#REF!	#REF!	NON	5	1	1	0	2	1	2
566		56.1534	1	33.6	2	1	2	2	1				#REF!	NON	10	0	0	0	0	2	1
577		51.0164	1	41	2	1	2	2	1	#REF!	OUI	#REF!	#REF!	NON	10	1	1	0	2	1	3
580		73.1014	2	22.3	2	2	2	2	2	#REF!	NON	#REF!	#REF!	DOUTE	16	2	2	0	4	1	3
588		85.0932	2	27.7	2	1	2	2	1	#REF!		#REF!	#REF!	NON	11	0	0	0	0	2	1
590		66.2438	1	15.6	2	1	2	2	2	#REF!		#REF!	#REF!	NON	6	0	0	0	0	2	1
594		88.4548	2	22.1	2	1	2	2	1	#REF!	OUI	#REF!	#REF!	PAS FAITE	8	1	1	0	2	1	3	TRANSFERT 3C DONC LOS READINESS DISCHARGE = 8 JOURS AU LIEU 18
596		64.1315	2	32.9	2	1	2	2	2	#REF!	NON	#REF!	#REF!	NON	11	1	0	0	1	2	3
601		59.1945	2	23.1	2	1	2	2	2	#REF!	OUI	#REF!	#REF!	NON	15	1	1	0	2	1	3
603		28.5918	1	23.7	2	1	2	2	1	#REF!	NON	#REF!	#REF!	NON	5	1	0	0	1	2	3
606		45.9534	1	34.5	2	1	2	2	2	#REF!	NON	#REF!	#REF!	NON	10	1	0	0	1	2	3
609		25.4548	1	28.2	2	1	2	2	2	#REF!	OUI	#REF!	#REF!	NON	5	1	1	0	2	1	3

## Sheet: HIGH RISK
Pt number	Remarks	Age (years)	Female = 1, Male = 2	BMI [kg/m2)	Previous history of cholecystitis, icterus, pancreatitis 1 = yes (precise which under "remarks"), 2 = no	RUQ pain on admission (1= yes, 2 = no)	Fever on admission (>38.3, 1 = yes, 2 = no)	CBD Risk category (1 = low, 2 = intermediate, 3 = high)	Associated acute cholecystitis (1 = yes, 2 = no)	Time between admission and EUS	CBD stone on EUS	Time between EUS and cholecystectomy (days)	Time between admission and cholecystectomy (days)	CBD stone on IOC	Length of stay (days)	Number of EUS	Number of ERCP	Number of MRCP	Total number of CBD investigations	CBD stone (final assessment) 1 = yes 2 = no	Strategy used : 1=cholecystectomy first, no CBD stone 2=cholecystectomy first w/ postoperative EUS/ERCP, 3= CBD investigations first
4		59.7945	1	28.6	2	2	2	3	2	#REF!	OUI	#REF!	#REF!	NON	15	1	1	1	3	1	3
5		45.8082	1	22.4	2	2	2	3	2	#REF!	OUI	#REF!	#REF!	NON	9	1	1	0	2	1	3
6		42.6932	2	33.2	2	1	2	3	1	#REF!	OUI	#REF!	#REF!	OUI (susp)	10	2	1	0	3	1	3
12		29.0959	1	21.5	2	2	2	3	1	#REF!	OUI	#REF!	#REF!	NON	5	1	1	0	2	1	3
13		91.989	2	32	2	1	2	3	1	#REF!	NON	#REF!	#REF!	NON	15	1	0	0	1	2	3
14		83.5534	2	32.6	2	1	2	3	1	#REF!	OUI	#REF!	#REF!	NON	13	1	1	0	2	1	3
18		47.6164	1	31	2	2	2	3	2	#REF!	OUI	#REF!	#REF!	OUI	9	1	2	1	4	1	3
19		55.2466	1	28.9	2	1	2	3	1	#REF!	OUI	#REF!	#REF!	NON	5	1	1	0	2	1	3
22		87.3123	2	20.9	2	2	2	3	2	#REF!	OUI	#REF!	#REF!	NON	14	0	1	0	1	1	3
24		69.3808	2	26.2	2	2	2	3	2	#REF!	NON	#REF!	#REF!	OUI	11	2	1	0	3	2	3
26		32.5041	1	18.6	2	1	2	3	2	#REF!	OUI	#REF!	#REF!	OUI	10	1	2	0	3	1	3
28		69.4986	2	27.5	2	1	2	3	2	#REF!	OUI	#REF!	#REF!	OUI	13	0	1	0	1	1	3
34		18.726	1	26.4	2	2	2	3	2	#REF!	OUI	#REF!	#REF!	NON	6	1	1	0	2	1	3
40		45.2082	1	33.8	2	2	2	3	2	#REF!	OUI	#REF!	#REF!	NON	5	1	1	0	2	1	3
42		83.8274	1	24.7	2	1	2	3	1	#REF!	OUI	#REF!	#REF!	NON	10	1	1	0	2	1	3
45		52.937	2	25	2	1	1	3	1	#REF!	OUI	#REF!	#REF!	NON	9	1	1	0	2	2	3
51		27.6685	1	27.1	2	1	2	3	2	#REF!	OUI	#REF!	#REF!	NON	8	1	1	0	2	1	3
52		68.2301	1	24	2	2	2	3	1	#REF!	OUI	#REF!	#REF!	NON	19	1	1	0	2	1	3
53		57.8055	2	23.6	2	1	2	3	1	#REF!	NON	#REF!	#REF!	NON	17	1	0	0	1	2	3
54		60.8849	1	21.9	2	1	2	3	2	#REF!	OUI	#REF!	#REF!	NON	13	1	1	0	2	1	3
60		46.5315	2	35.9	2	2	2	3	2	#REF!	NON	#REF!	#REF!	NON	9	1	0	0	1	2	3
62		38.1781	1	32.5	2	2	2	3	2	#REF!	NON	#REF!	#REF!	NON	6	1	0	0	1	2	3
63		53.4685	1	28.3	2	1	2	3	1	#REF!	NON	#REF!	#REF!	NON	10	1	0	0	1	2	3
65	pa biliaire nécrosante	76.989	1	21.5	2	1	2	3	NA	#REF!	NON	#REF!	#REF!	PAS FAITE	103	1	0	0	1	2
67		81.9918	1	23.3	2	1	1	3	1	#REF!	OUI	#REF!	#REF!	NON	15	0	1	0	1	1	3
74	calcul cholédoque	76.7836	2	23.4	2	1	1	3	1				#REF!	NON	14	0	1	0	1	2	3
76	perturbation des tests post-op	28.2795	2	29.4	2	1	2	3	2	#REF!	OUI	#REF!	#REF!	NON	8	1	1	1	3	2	3
84		87.4685	2	24.5	2	1	2	3	1	#REF!	NON	#REF!	#REF!	NON	11	1	0	0	1	2	3
87		65.0603	2	23.7	2	1	1	3	1				#REF!	PAS FAITE	8	0	2	0	2	1	3
100		70.0986	2	27.9	2	1	2	3	1	#REF!	OUI	#REF!	#REF!	SUSP	11	1	2	0	3	1	3
106		62.1397	2	25.1	2	1	2	3	1	#REF!	OUI	#REF!	#REF!	PAS FAITE	5	1	1	0	2	1	3
112	Cholangite, scopie convertie tomie	49.0521	2	32	2	1	2	3	1	#REF!	NON	#REF!	#REF!	NON	11	1	0	0	1	2	3
117	Ictère + migration	76.2575	2	33	1	2	2	3	2	#REF!	OUI	#REF!	#REF!	NON	13	1	1	0	2	1	3
126		43.8192	2	28.7	2	2	2	3	1	#REF!	NON	#REF!	#REF!	NON	6	1	0	0	1	2	3
132		48.1534	2	31.2	2	1	1	3	2	#REF!	OUI	#REF!	#REF!	NON	17	0	1	0	1	1	3
139		76.0192	1	23.8	2	2	2	3	2	#REF!	OUI	#REF!	#REF!	NON	10	0	1	0	1	1	3
146		82.7123	2	30.9	2	1	2	3	1	#REF!	NON	#REF!	#REF!	NON	13	1	0	0	1	2	3
149		65.1425	2	25	2	1	2	3	1				#REF!	NON	5	0	0	0	0	2	1
157		80.7918	1	50.3	2	1	2	3	1	#REF!	OUI	#REF!	#REF!	NON	11	1	1	0	2	1	3
166		43.3562	1	21	2	1	2	3	1	#REF!	OUI	#REF!	#REF!	NON	8	1	1	0	2	1	3
167		55.2466	1	26.9	2	1	2	3	2	#REF!	OUI	#REF!	#REF!	NON	11	1	1	0	2	1	3
168		50.2521	1	28.8	2	1	2	3	1	#REF!	NON	#REF!	#REF!	NON	16	1	0	0	1	2	3
169		30.7178	1	25.3	2	1	2	3	2	#REF!	NON	#REF!	#REF!	NON	9	1	0	0	1	2	3
173		40.6384	1	NA	2	2	2	3	2	#REF!	OUI	#REF!	#REF!	NON	8	0	1	0	1	1	3
177		39.0603	2	26.4	2	1	2	3	2	#REF!	NON	#REF!	#REF!	NON	17	1	0	0	1	2	3
178		70.2329	1	22.7	2	2	2	3	1	#REF!	NON	#REF!	#REF!	NON	7	1	0	0	1	2	3
179		73.0575	2	25.2	2	2	1	3	2	#REF!	NON	#REF!	#REF!	NON	22	1	0	0	1	2	3
180		44.1945	2	25.3	2	1	2	3	2	#REF!	NON	#REF!	#REF!	NON	12	1	0	0	1	2	3
183		54.789	1	33.6	2	1	2	3	2	#REF!	OUI	#REF!	#REF!	NON	18	1	1	0	2	1	3
189		38.6438	2	28.4	2	1	2	3	2	#REF!	NON	#REF!	#REF!	NON	19	1	0	0	1	2	3
191		65.7616	1	33.2	2	1	2	3	2	#REF!	NON	#REF!	#REF!	OUI	10	2	1	0	3	1	3
192		53.874	2	33.7	2	1	2	3	2	#REF!	OUI	#REF!	#REF!	NON	10	1	1	0	2	1	3
199		78.3288	1	26.4	2	2	2	3	2	#REF!	OUI	#REF!	#REF!	NON	18	1	2	0	3	1	3
207		61.9589	2	29.3	1	1	2	3	2	#REF!	NON	#REF!	#REF!	NON	14	1	1	0	2	2	3
208		37.9178	1	23.7	2	1	2	3	1	#REF!	NON	#REF!	#REF!	NON	11	1	0	0	1	2	3
211		32.8466	2	28.4	2	2	2	3	2	#REF!	NON	#REF!	#REF!	NON	7	1	0	0	1	2	3
213		83.7452	2	25.3	2	1	1	3	1	#REF!	OUI	#REF!	#REF!	NON	17	0	1	0	1	1	3
232		51.2822	1	29.1	2	1	2	3	1	#REF!	OUI	#REF!	#REF!	NON	10	1	1	0	2	1	3
235		39.3233	1	32.5	2	1	2	3	1	#REF!	NON	#REF!	#REF!	NON	9	1	0	1	2	2	3
236		83.274	2	25.7	2	1	1	3	1	#REF!	OUI	#REF!	#REF!	NON	10	1	1	0	2	1	3
244		74.2986	1	21.4	2	1	2	3	1	#REF!	OUI	#REF!	#REF!	NON	40	1	2	0	3	1	3
250		46.6822	1	47	2	2	2	3	2	#REF!	NON	#REF!	#REF!	OUI	11	2	0	0	2	2	3
253		42.2986	1	21	2	1	2	3	2	#REF!	OUI	#REF!	#REF!	NON	10	1	1	1	3	1	3
255		82.6712	2	26	2	1	2	3	2	#REF!	OUI	#REF!	#REF!	NON	11	0	1	0	1	1	3
259		71.9863	2	32	2	2	2	3	2	#REF!	NON	#REF!	#REF!	NON	18	1	0	0	1	2	3
260		50.1863	1	42	2	1	2	3	2	#REF!	NON	#REF!	#REF!	NON	10	1	0	0	1	2	3
261		85.6795	1	27.6	2	2	2	3	1	#REF!	NON	#REF!	#REF!	NON	18	1	0	0	1	2	3
263		50.0164	2	34.4	2	1	1	3	2				#REF!	NON	6	0	1	0	1	1	3
264		68.2301	1	23.4	2	1	2	3	1	#REF!	OUI	#REF!	#REF!	NON	19	1	1	0	2	1	3
267		32.3288	1	26.9	2	1	2	3	2	#REF!	OUI	#REF!	#REF!	OUI	12	1	3	0	4	1	3
287		74.1836	1	27.3	2	1	2	3	2	#REF!	NON	#REF!	#REF!	NON	11	1	0	0	1	2	3
290		68.0329	1	21	2	2	2	3	2	#REF!	OUI	#REF!	#REF!	NON	15	1	2	0	3	1	3
298		80.4932	1	23.5	2	2	2	3	2	#REF!	NON	#REF!	#REF!	NON	17	1	0	0	1	2	3
299		70.9425	1	23.8	2	1	2	3	2	#REF!	NON	#REF!	#REF!	NON	12	1	0	0	1	2	3
300		85.4712	2	23.4	2	1	1	3	2	#REF!	OUI	#REF!	#REF!	NON	17	1	1	0	2	1	3
305		67.5178	2	28.9	2	2	2	3	2	#REF!	OUI	#REF!	#REF!	NON	15	0	2	0	2	1	3
320	dlrs abdo diffuses pas en HCD	77.937	1	23	2	2	2	3	2	#REF!	OUI	#REF!	#REF!	SUSP	7	0	1	2	3	2	3
323		61.0685	1	36	2	1	1	3	2	#REF!	OUI	#REF!	#REF!	NON	19	1	1	0	2	1	3
324		69.5644	2	29	2	1	2	3	2	#REF!	OUI	#REF!	#REF!	NON	16	1	1	0	2	1	3
325		59.2822	1	26	2	1	2	3	2	#REF!	OUI	#REF!	#REF!	SUSP	7	1	2	0	3	1	3
328		79.0438	1	34	2	1	1	3	1	#REF!	OUI	#REF!	#REF!	OUI	34	1	1	0	2	1	3
330	dlrs épigastriques, pas en HCD	81.7507	1	24	2	2	2	3	2	#REF!	NON	#REF!	#REF!	NON	12	1	0	0	1	2	3
332	pas de dlrs HCD après Mo ivd	52.1178	1	22	2	2	2	3	2	#REF!	NON	#REF!	#REF!	OUI	12	2	1	0	3	2	3
336	dlrs épigastriques, pas en HCD	58.211	2	27	2	2	2	3	2	#REF!	OUI	#REF!	#REF!	NON	15	1	1	0	2	1	3
341	dlrs hémi-abdo D, Murphy douteux	24.4	1	19	2	2	2	3	2	#REF!	NON	#REF!	#REF!	NON	9	1	0	0	1	2	3
355		81.1781	2	NA	2	2	2	3	2	#REF!	OUI	#REF!	#REF!	NON	9	1	1	0	2	1	3
357		86.2301	1	25	2	1	2	3	2	#REF!	OUI	#REF!	#REF!	PAS FAITE	16	1	1	0	2	1	3
358		85.6055	2	24	2	1	1	3	2	#REF!	NON	#REF!	#REF!	NON	10	1	0	0	1	2	3
359		45.8082	1	22	2	1	2	3	2	#REF!	OUI	#REF!	#REF!	NON	9	1	1	0	2	1	3
361		93.2466	2	24	2	1	1	3	1	#REF!	ECHEC	#REF!	#REF!	NON	17	1	0	0	1	2	3
368		75.4603	2	27	2	1	2	3	1	#REF!	NON	#REF!	#REF!	NON	10	1	0	1	2	2	3
382	CCKite aigue refroidie….	42.7041	1	22.3	1	1	2	3	1	#REF!	NON	#REF!	#REF!	NON	38	1	0	1	2	2	3
388		64.3726	1	36.2	2	1	2	3	1	#REF!	OUI	#REF!	#REF!	NON	12	1	1	0	2	1	3
401		51.0603	2	34.6	2	2	2	3	1	#REF!	OUI	#REF!	#REF!	NON	8	1	1	0	2	1	3
424		65.9781	2	23.5	2	2	2	3	1	#REF!	NON	#REF!	#REF!	OUI (susp)	9	2	0	0	2	2	3
429		80.3178	1	30.5	2	1	2	3	1				#REF!	NON	13	0	0	0	0	2	1
431		55.8548	2	28.7	2	1	2	3	1	#REF!	OUI	#REF!	#REF!	NON	10	1	1	1	3	1	3
432		67.0904	1	29	2	1	1	3	1	#REF!	OUI	#REF!	#REF!	NON	8	0	1	0	1	1	3
439		80.8795	2	27.8	2	1	2	3	1	#REF!	NA	#REF!	#REF!	NON	11	1	0	1	2	2	3
442		83.8959	1	21.3	2	2	2	3	2	#REF!	DOUTE	#REF!	#REF!	SUSP	7	1	1	1	3	2	3
445		45.6521	2	27.4	2	2	2	3	2	#REF!	OUI	#REF!	#REF!	NON	10	1	1	1	3	1	3
449		55.3973	1	26	2	1	2	3	1	#REF!	NON	#REF!	#REF!	NON	8	1	0	0	1	2	3
457	CCKite ttt conservativement 2x !! (2 mois avant et 3 sem avant)	86.4685	1	33.4	1	1	2	3	1	#REF!	OUI	#REF!	#REF!	NON	14	1	2	1	4	1	3
462		35.2795	1	40.3	2	1	2	3	2				#REF!	NON	8	0	0	0	0	2	1
463		75.9753	2	31.6	2	2	2	3	1	#REF!	NON	#REF!	#REF!	NON	16	1	0	0	1	2	3
465		75.1644	2	24.5	2	2	2	3	2	#REF!	OUI	#REF!	#REF!	NON	10	1	2	1	4	1	3
467		82.0247	2	16.9	2	1	2	3	1	#REF!	OUI	#REF!	#REF!	NON	12	1	1	0	2	1	3
470		61.8274	1	35.8	2	1	2	3	1	#REF!	OUI	#REF!	#REF!	NON	12	1	1	0	2	1	3
477		66.2795	1	21.4	2	1	2	3	1				#REF!	NON	8	0	1	0	1	1	3
479		36.9068	2	23.7	2	2	2	3	2	#REF!	OUI	#REF!	#REF!	OUI	8	1	2	0	3	1	3
480		66.5507	1	27.9	2	1	2	3	2				#REF!	NON	6	0	1	0	1	1	3
481		34.0466	2	23.5	2	1	2	3	2	#REF!	OUI	#REF!	#REF!	NON	5	1	1	0	2	1	3
483		79.2767	1	28.1	2	2	2	3	2	#REF!	OUI	#REF!	#REF!	NON	17	1	1	0	2	1	3
488		26.4384	1	37.1	2	1	2	3	2	#REF!	OUI	#REF!	#REF!	NON	3	1	1	0	2	1	3
498	Drépanocytose	27.4301	1	22	2	1	2	3	2				#REF!	PAS FAITE	6	0	0	1	1	2	3
510		39.8767	2	22.9	2	1	2	3	2	#REF!	NON	#REF!	#REF!	NON	8	1	0	0	1	2	3
518		62.7781	1	53.2	2	1	1	3	1	#REF!	OUI	#REF!	#REF!	PAS FAITE	16	1	1	0	2	1	3
529		71.3644	1	25.7	2	2	2	3	2	#REF!	OUI	#REF!	#REF!	NON	9	1	1	0	2	1	3
531		43.3452	1	18.3	2	2	2	3	2	#REF!	NON	#REF!	#REF!	NON	11	2	0	0	2	2	3
538		40.1699	2	22.6	2	1	2	3	2				#REF!	NON	8	0	0	1	1	2	3
543		42.3918	1	31.6	2	1	2	3	1				#REF!	OUI	7	0	1	0	1	1	2
544		88.8986	1	26.1	2	2	1	3	1	#REF!	OUI	#REF!	#REF!	NON	17	0	1	0	1	1	3
547		65.937	2	28.4	2	2	2	3	2	#REF!	OUI	#REF!	#REF!	OUI	7	1	2	0	3	1	3
552	PA biliaire (confirmée par CT ext)	79.7863	2	27.6	2	1	2	3	1				#REF!	NON	7	0	0	0	0	2	1
553		36.0959	1	28	2	1	2	3	2	#REF!	OUI	#REF!	#REF!	NON	5	1	1	0	2	1	3
556		20.9644	1	30.3	2	1	2	3	2	#REF!	OUI	#REF!	#REF!	NON	6	1	1	0	2	1	3
557		89.7534	2	18.9	2	2	2	3	2	#REF!	OUI	#REF!	#REF!	NON	13	1	1	0	2	1	3
558		77.1068	1	30	2	1	2	3	1	#REF!	OUI	#REF!	#REF!	NON	15	1	1	2	4	1	3
559		35.8932	1	20.3	2	2	2	3	2	#REF!	OUI	#REF!	#REF!	NON	16	1	2	0	3	1	3
561		76.6137	2	27.4	2	1	2	3	1	#REF!	NON	#REF!	#REF!	NON	8	1	0	0	1	2	3
576		76.7205	2	27	2	1	2	3	2	#REF!	OUI	#REF!	#REF!	NON	11	1	1	0	2	1	3
582		72.6219	2	31.1	2	1	1	3	1				#REF!	NON	11	0	0	0	0	2	1
583		85.9425	1	24.2	2	1	2	3	2	#REF!	NON	#REF!	#REF!	NON	14	1	0	0	1	2	3
595		35.3151	2	23.4	2	1	2	3	1	#REF!	NON	#REF!	#REF!	NON	11	1	1	0	2	1	3
598		83.2356	2	25.8	2	1	2	3	2	#REF!	OUI	#REF!	#REF!	NON	14	1	1	0	2	1	3
599		80.8164	1	28.6	2	1	2	3	2	#REF!	OUI	#REF!	#REF!	NON	15	1	1	0	2	1	3
600		53.5836	1	28.4	2	1	2	3	2	#REF!	NON	#REF!	#REF!	NON	5	1	0	0	1	2	3
602		60.9973	2	31	2	1	2	3	2	#REF!	OUI	#REF!	#REF!	NON	13	1	1	0	2	1	3
604		39.4219	2	26.5	2	1	2	3	2	#REF!	OUI	#REF!	#REF!	NON	9	1	1	0	2	1	3
610		57.3205	1	34.4	2	1	2	3	2	#REF!	NON	#REF!	#REF!	NON	13	1	0	0	1	2	3
611		84.9096	1	24.8	2	2	2	3	1	#REF!	NON	#REF!	#REF!	NON	8	1	0	0	1	2	3
612		54.4438	1	19.9	2	1	2	3	2	#REF!	NON	#REF!	#REF!	NON	11	0	0	0	0	2	3
